# Supplementary material for: Unraveling dimethylformamide-induced neutrophilic differentiation in HL-60 cells: A proteomic and functional comparison with dimethyl sulfoxide
Source: PLoS One. 2026 May 13;21(5):e0348783. doi: 10.1371/journal.pone.0348783 (PMC13170858; doi:10.1371/journal.pone.0348783)
Supplement: S1 Table — The abundance ratios and preprocessed data were subsequently used for gene ontology analysis. (XLSX) [file pone.0348783.s002.xlsx]

## Sheet: Raw data
Protein FDR Confidence: Combined	Master		Description	Exp. q-value: Combined	Sum PEP Score	Coverage [%]	# Peptides	# PSMs	# Unique Peptides	# AAs	MW [kDa]	calc. pI	Score Sequest HT: Sequest HT	# Peptides (by Search Engine): Sequest HT	# Razor Peptides	Abundance Ratio: (DMF) / (Control)	Abundance Ratio: (DMSO) / (Control)	Abundance Ratio Adj. P-Value: (DMF) / (Control)	Abundance Ratio Adj. P-Value: (DMSO) / (Control)	Abundance Ratio Variability [%]: (DMF) / (Control)	Abundance Ratio Variability [%]: (DMSO) / (Control)	Abundances (Grouped): Control	Abundances (Grouped): DMF	Abundances (Grouped): DMSO	Abundances (Grouped) CV [%]: Control	Abundances (Grouped) CV [%]: DMF	Abundances (Grouped) CV [%]: DMSO	Abundance: F1: Control, Control, C1	Abundance: F2: Control, Control, C2	Abundance: F3: Control, Control, C3	Abundance: F4: Control, Control, C4	Abundance: F5: Control, Control, C5	Abundance: F7: Sample, DMF, DMF1	Abundance: F8: Sample, DMF, DMF2	Abundance: F9: Sample, DMF, DMF3	Abundance: F10: Sample, DMF, DMF4	Abundance: F11: Sample, DMF, DMF5	DMSO1	DMSO2	,DMSO3	Abundance: F17: Sample, DMSO, DMSO4	DMSO5	# Protein Groups
High	Master Protein	P35579	Myosin-9 OS=Homo sapiens OX=9606 GN=MYH9 PE=1 SV=4	0	3250.7	71	193	9760	167	1960	226.4	5.6	30881.9	193	22	0.761	1.046	0.680841	0.823994	65.28	66.42	3.41877e+10	2.64237e+10	3.89826e+10	9.72	30.58	24.28	3.41877e+10	3.75528e+10	3.18575e+10	3.11428e+10	3.87407e+10	2.96131e+10	3.55929e+10	1.96114e+10	1.61052e+10	2.64237e+10	2.71497e+10	4.55303e+10	4.27858e+10	3.89826e+10	2.67347e+10	1
High	Master Protein	P21333	Filamin-A OS=Homo sapiens OX=9606 GN=FLNA PE=1 SV=4	0	2532.57	69	154	7325	146	2647	280.6	6.06	21478.8	154	8	0.71	0.793	0.735819	0.932573	56.13	53.12	2.62093e+10	1.93697e+10	2.31516e+10	22.54	40.92	20.6	2.62093e+10	3.19901e+10	2.50818e+10	2.43705e+10	4.02182e+10	2.14839e+10	3.70966e+10	1.81316e+10	1.35249e+10	1.93697e+10	1.87478e+10	2.67271e+10	2.57877e+10	2.31516e+10	1.61318e+10	1
High	Master Protein	Q9Y490	Talin-1 OS=Homo sapiens OX=9606 GN=TLN1 PE=1 SV=3	0	2334.27	69	141	4657	126	2541	269.6	6.07	14561.2	141	13	0.694	0.964	0.757051	0.852136	61.82	56.31	1.18089e+10	7.36165e+09	1.30882e+10	11.54	38.4	18.87	1.18089e+10	1.40868e+10	11713221126	1.03273e+10	1.28547e+10	1.04215e+10	1.24929e+10	6.98307e+09	4.29549e+09	7.36165e+09	9.0696e+09	1.34065e+10	1.30882e+10	1.34358e+10	9.52351e+09	1
High	Master Protein	P04406	Glyceraldehyde-3-phosphate dehydrogenase OS=Homo sapiens OX=9606 GN=GAPDH PE=1 SV=3	0	1879.72	93	43	13033	42	335	36	8.46	38691.8	43	2	0.485	0.58	0.94048	0.994002	73.75	73.97	1.11624e+11	4.5002e+10	6.56744e+10	17.49	38.82	24.37	1.11624e+11	1.42704e+11	1.10244e+11	8.69873e+10	1.15639e+11	5.60893e+10	8.46366e+10	4.5002e+10	3.06995e+10	4.44546e+10	5.10489e+10	7.79009e+10	6.56744e+10	8.66115e+10	5.0079e+10	1
High	Master Protein	P10809	60 kDa heat shock protein, mitochondrial OS=Homo sapiens OX=9606 GN=HSPD1 PE=1 SV=2	0	1565.44	83	66	7701	66	573	61	5.87	23406.7	66	0	0.392	0.587	0.999226	0.994002	73.24	67.85	3.8227e+10	1.37498e+10	2.44146e+10	15.5	38.58	18.15	3.8227e+10	4.77051e+10	3.43154e+10	3.24461e+10	4.07404e+10	1.87555e+10	2.47945e+10	1.27307e+10	9.04506e+09	1.37498e+10	1.79609e+10	2.44146e+10	2.4833e+10	2.65457e+10	1.804e+10	1
High	Master Protein	P60709	Actin, cytoplasmic 1 OS=Homo sapiens OX=9606 GN=ACTB PE=1 SV=1	0	1549.89	79	41	14782	13	375	41.7	5.48	42124.3	41	45	0.661	0.815	0.784411	0.924111	73.82	71.6	2.92793e+11	2.27666e+11	2.77755e+11	20.02	35.43	16.54	2.92793e+11	3.38288e+11	2.64603e+11	2.53276e+11	4.05514e+11	2.66462e+11	3.94705e+11	2.115e+11	1.57361e+11	2.27666e+11	2.30416e+11	3.09222e+11	2.77755e+11	3.29112e+11	2.28347e+11	1
High	Master Protein	P05164	Myeloperoxidase OS=Homo sapiens OX=9606 GN=MPO PE=1 SV=1	0	1545.81	73	71	5434	62	745	83.8	8.97	15733.2	71	10	0.26	0.302	0.848014	0.768311	80.04	72.62	1.26543e+11	3.73807e+10	5.14638e+10	17.13	43.35	20.26	1.22382e+11	1.46636e+11	1.26543e+11	1.22001e+11	1.77598e+11	4.72929e+10	7.68086e+10	3.10826e+10	3.00723e+10	3.73807e+10	3.57896e+10	6.30126e+10	5.7961e+10	5.14638e+10	4.81742e+10	1
High	Master Protein	P07237	Protein disulfide-isomerase OS=Homo sapiens OX=9606 GN=P4HB PE=1 SV=3	0	1541.2	85	66	6239	66	508	57.1	4.87	19206.1	66	0	0.354	0.399	0.978316	0.888287	54.74	59.49	6.92172e+10	2.29653e+10	3.18748e+10	17.81	37.44	19.73	6.63851e+10	8.45257e+10	6.92172e+10	6.41191e+10	9.54741e+10	2.68413e+10	4.3146e+10	2.29653e+10	1.69997e+10	2.26806e+10	2.3405e+10	3.20266e+10	3.19037e+10	3.18748e+10	2.06392e+10	1
High	Master Protein	P14618	Pyruvate kinase PKM OS=Homo sapiens OX=9606 GN=PKM PE=1 SV=4	0	1537.96	87	59	9771	59	531	57.9	7.84	27300.8	59	0	0.523	0.723	0.906105	0.959996	67.56	64.83	6.80226e+10	3.52968e+10	5.69813e+10	13.32	37.42	23.28	6.5958e+10	8.69721e+10	6.80226e+10	6.30512e+10	6.93618e+10	4.76377e+10	6.01301e+10	3.39097e+10	2.11098e+10	3.52968e+10	3.72062e+10	5.9836e+10	5.69813e+10	5.99379e+10	3.80201e+10	1
High	Master Protein	P06733	Alpha-enolase OS=Homo sapiens OX=9606 GN=ENO1 PE=1 SV=2	0	1484.22	90	55	19560	50	434	47.1	7.39	51789.8	55	6	0.369	0.444	0.992643	0.925341	67.29	72.97	1.4679e+11	5.46461e+10	8.11016e+10	13.53	34.25	20.12	1.4679e+11	1.81805e+11	1.46086e+11	1.30777e+11	1.73013e+11	6.53894e+10	9.04276e+10	5.12708e+10	3.55051e+10	5.46461e+10	5.56479e+10	8.11016e+10	8.29405e+10	8.18369e+10	5.58249e+10	1
High	Master Protein	P13796	Plastin-2 OS=Homo sapiens OX=9606 GN=LCP1 PE=1 SV=6	0	1470.66	86	61	4965	52	627	70.2	5.43	15538	61	10	0.674	0.888	0.770965	0.888898	69.21	64.68	3.72477e+10	2.44563e+10	3.32562e+10	18.61	38.01	22.43	3.31202e+10	4.51265e+10	3.72477e+10	28365073798	4.32556e+10	2.91141e+10	4.33192e+10	2.44563e+10	1.55155e+10	2.30968e+10	2.66624e+10	3.32562e+10	3.3404e+10	4.06334e+10	2.23657e+10	1
High	Master Protein	Q09666	Neuroblast differentiation-associated protein AHNAK OS=Homo sapiens OX=9606 GN=AHNAK PE=1 SV=2	0	1416.46	53	145	2575	145	5890	628.7	6.15	7062.94	145	0	0.445	0.514	0.9689	0.965868	72.5	65.15	10403427950	3.86539e+09	4214346844	8.35	39.61	23.8	9992431473	10713821450	10403427950	8857260449	11069238845	4.96838e+09	6997441134	3.86539e+09	2.40217e+09	3605899828	3.8393e+09	4280583930	4214346844	4385135554	2.21747e+09	1
High	Master Protein	P08238	Heat shock protein HSP 90-beta OS=Homo sapiens OX=9606 GN=HSP90AB1 PE=1 SV=4	0	1397.26	73	71	6339	25	724	83.2	5.03	15058.4	71	51	0.241	0.262	0.795567	0.662193	66.42	67.5	7.55641e+10	1.94071e+10	2.14917e+10	14.2	36.63	14.62	7.55641e+10	8.98678e+10	7.14568e+10	6.4437e+10	8.88413e+10	2.09598e+10	3.36826e+10	1.94071e+10	1.36938e+10	1.67822e+10	2.14917e+10	2.46909e+10	2.37573e+10	2.13052e+10	1.65559e+10	1
High	Master Protein	P07437	Tubulin beta chain OS=Homo sapiens OX=9606 GN=TUBB PE=1 SV=2	0	1357.79	86	37	8784	7	444	49.6	4.89	22655	37	57	0.361	0.543	0.987352	0.979475	83.51	77.09	6.6928e+10	2.06623e+10	3.46035e+10	14.49	38.65	18.84	6.48295e+10	8.65394e+10	6.6928e+10	6.0035e+10	7.14944e+10	3.1457e+10	4.04977e+10	2.03075e+10	1.61336e+10	2.06623e+10	2.78224e+10	3.46035e+10	3.84259e+10	4.35232e+10	2.90585e+10	1
High	Master Protein	P13639	Elongation factor 2 OS=Homo sapiens OX=9606 GN=EEF2 PE=1 SV=4	0	1349.32	77	70	3675	69	858	95.3	6.83	10630.7	70	1	0.223	0.27	0.766422	0.67921	75.71	72.48	2.92873e+10	5.53903e+09	6.95657e+09	18.6	45.77	14.78	2.50908e+10	3.44906e+10	2.92873e+10	2.2068e+10	3.37152e+10	5.6069e+09	1.12259e+10	5.53903e+09	3.73662e+09	5.25713e+09	6.16041e+09	7.65017e+09	7.57211e+09	6.95657e+09	5.30778e+09	1
High	Master Protein	Q15149	Plectin OS=Homo sapiens OX=9606 GN=PLEC PE=1 SV=3	0	1312.99	43	183	2658	178	4684	531.5	5.96	6472.77	183	5	1.348	1.747	0.164271	0.463054	72.73	77.33	2.75963e+09	4.62592e+09	7.01207e+09	15.84	39.86	16.93	2.75963e+09	3.14882e+09	2.72573e+09	2.37577e+09	3.58585e+09	5.49082e+09	8.52221e+09	4.20678e+09	3.05185e+09	4.62592e+09	5.75553e+09	7.79267e+09	7.01207e+09	7.30609e+09	5.12055e+09	1
High	Master Protein	P68371	Tubulin beta-4B chain OS=Homo sapiens OX=9606 GN=TUBB4B PE=1 SV=1	0	1294.31	85	36	7128	2	445	49.8	4.89	18872.9	36	10	0.38	0.564	0.992643	0.991982	83.83	68.69	2.58293e+09	1.58857e+09	2.23729e+09	16.95	33.31	21.99	2.58293e+09	3463493204	2274983318	2570265630	3087370800	1.76939e+09	2.82109e+09	1.49839e+09	1.29852e+09	1.58857e+09	2.08134e+09	2.27406e+09	2.23729e+09	3.21963e+09	1.88822e+09	1
High	Master Protein	P07900	Heat shock protein HSP 90-alpha OS=Homo sapiens OX=9606 GN=HSP90AA1 PE=1 SV=5	0	1286.04	70	68	6248	42	732	84.6	5.02	14751.4	68	4	0.325	0.343	0.948781	0.825153	66.69	70.65	2.29324e+10	6.94709e+09	7.66932e+09	12.95	38.58	25.41	2.25781e+10	2.73541e+10	2.29324e+10	2.00649e+10	2.69388e+10	7.2888e+09	1.30436e+10	6.94709e+09	5.08285e+09	6.88744e+09	7.66932e+09	1.02036e+10	9.3806e+09	7.14347e+09	5.07688e+09	1
High	Master Protein	P49327	Fatty acid synthase OS=Homo sapiens OX=9606 GN=FASN PE=1 SV=3	0	1279.68	46	82	1282	81	2511	273.3	6.44	4406.73	82	1	0.104	0.127	0.116374	0.131585	65.84	59.84	1.1293e+10	744076075	9.55397e+08	14.73	42.44	28.39	10552514584	13105746472	1.1293e+10	8651800810	11585472307	826359594	1.39571e+09	5.94163e+08	5.17966e+08	744076075	6.92881e+08	1.17311e+09	1.18736e+09	9.55397e+08	6.22763e+08	1
High	Master Protein	P46940	Ras GTPase-activating-like protein IQGAP1 OS=Homo sapiens OX=9606 GN=IQGAP1 PE=1 SV=1	0	1139.62	56	86	2285	81	1657	189.1	6.48	6863.76	86	6	0.998	1.395	0.427127	0.644137	69.87	69.91	5.00805e+09	8.35926e+09	1.35618e+10	15.33	46.64	18.5	5.0934e+09	6.31198e+09	4.91022e+09	4.13821e+09	5.00805e+09	8.81989e+09	1.7823e+10	8.05025e+09	6.10622e+09	8.35926e+09	1.06711e+10	1.44054e+10	1.35618e+10	1.41146e+10	9.27484e+09	1
High	Master Protein	P04075	Fructose-bisphosphate aldolase A OS=Homo sapiens OX=9606 GN=ALDOA PE=1 SV=2	0	1123.74	93	46	5311	39	364	39.4	8.09	14457.7	46	9	0.411	0.481	0.992643	0.95138	57.11	52.17	5.03141e+10	2.05807e+10	2.66327e+10	16.45	34.87	19.56	5.03141e+10	6.07383e+10	5.00934e+10	4.65025e+10	6.83806e+10	2.33016e+10	3.56456e+10	1.9313e+10	1.45579e+10	2.05807e+10	1.84933e+10	2.80957e+10	2.66327e+10	2.86859e+10	2.00321e+10	1
High	Master Protein	P14625	Endoplasmin OS=Homo sapiens OX=9606 GN=HSP90B1 PE=1 SV=1	0	1100.9	71	68	2943	66	803	92.4	4.84	8544.2	68	0	0.316	0.347	0.94048	0.833381	62.39	62.31	2.03661e+10	6.11252e+09	6.55918e+09	20.01	37.18	19.79	2.03661e+10	2.20826e+10	1.92783e+10	1.65062e+10	2.79045e+10	6.71847e+09	1.11749e+10	5.91696e+09	4.41361e+09	6.11252e+09	6.55918e+09	8.69089e+09	7.43732e+09	6.48194e+09	5.01476e+09	1
High	Master Protein	O43707	Alpha-actinin-4 OS=Homo sapiens OX=9606 GN=ACTN4 PE=1 SV=2	0	1057.5	75	75	2673	53	911	104.8	5.44	8068.64	75	22	0.602	0.766	0.833401	0.945694	64.26	54.57	9.53552e+09	5.48512e+09	7.79307e+09	16.82	42.67	23.14	9046489351	11476968725	9.53552e+09	9.40572e+09	1.32167e+10	6.39004e+09	10648141858	5.48512e+09	3.50452e+09	5.2466e+09	6.2586e+09	9.73496e+09	8.71293e+09	7.79307e+09	5.4327e+09	1
High	Master Protein	P04350	Tubulin beta-4A chain OS=Homo sapiens OX=9606 GN=TUBB4A PE=1 SV=2	0	1043.7	74	28	5647	2	444	49.6	4.88	13261.4	28	0	0.078	0.028	0.0439689	5.71111e-05	75.06	129.91	598509840	5.88908e+07	10579243	20.54	50.88	115.48	750215088	646674384	416896568	560824096	598509840	34434935	3.34555e+07	72317636	5.88908e+07	109479661	5127692	85488416	78018744	10579243	1.74681e+06	1
High	Master Protein	P11142	Heat shock cognate 71 kDa protein OS=Homo sapiens OX=9606 GN=HSPA8 PE=1 SV=1	0	985.289	74	55	3822	48	646	70.9	5.52	11111.9	55	6	0.254	0.282	0.831824	0.714979	62.5	63.72	4.32374e+10	1.22214e+10	1.4591e+10	20.11	37.35	15.4	4.32374e+10	5.16533e+10	4.14742e+10	3.68479e+10	6.05829e+10	1.36558e+10	2.27565e+10	1.22214e+10	9.04605e+09	1.20151e+10	1.2386e+10	1.6212e+10	1.4591e+10	1.64301e+10	1.15967e+10	1
High	Master Protein	P68104	Elongation factor 1-alpha 1 OS=Homo sapiens OX=9606 GN=EEF1A1 PE=1 SV=1	0	976.987	68	37	6557	21	462	50.1	9.01	19054.5	37	17	0.253	0.302	0.828516	0.768311	93.84	86.27	8.55395e+10	1.41825e+10	1.86364e+10	12.95	47.93	19.5	8.03266e+10	1.00156e+11	8.9621e+10	7.03829e+10	8.55395e+10	1.67539e+10	3.0946e+10	1.41825e+10	1.03294e+10	1.27308e+10	1.57878e+10	1.86364e+10	2.00592e+10	2.34063e+10	1.42776e+10	1
High	Master Protein	P11021	Endoplasmic reticulum chaperone BiP OS=Homo sapiens OX=9606 GN=HSPA5 PE=1 SV=2	0	972.421	70	58	4059	56	654	72.3	5.16	11732	58	3	0.471	0.461	0.948781	0.942873	62.58	60.58	3.08331e+10	1.31899e+10	13670985656	21.12	40.75	17.71	3.08331e+10	3.42649e+10	2.85757e+10	26249029448	4.3978e+10	1.42887e+10	2.58763e+10	1.31899e+10	9.73516e+09	12970055368	1.24316e+10	1.69367e+10	1.51417e+10	13670985656	1.0604e+10	1
High	Master Protein	P04040	Catalase OS=Homo sapiens OX=9606 GN=CAT PE=1 SV=3	0	958.001	78	47	2504	47	527	59.7	7.39	7862.41	47	0	0.967	1.012	0.456687	0.83828	62.75	59.57	1.09557e+10	9.49793e+09	1.17347e+10	19.5	44.06	22.32	1.09557e+10	1.30777e+10	9.4882e+09	9.20481e+09	1.42792e+10	13369361310	1.97947e+10	9.49793e+09	6.40112e+09	9.44522e+09	8.86315e+09	1.44844e+10	1.34316e+10	1.17347e+10	8.92182e+09	1
High	Master Protein	P26038	Moesin OS=Homo sapiens OX=9606 GN=MSN PE=1 SV=3	0	954.131	77	69	4628	56	577	67.8	6.4	11975.9	69	17	0.625	0.747	0.813389	0.95138	57.54	52.44	3.16368e+10	1.93741e+10	2.52499e+10	16.27	35.45	18.21	2.9372e+10	3.60881e+10	3.16368e+10	2.99112e+10	4.25931e+10	2.11298e+10	3.4536e+10	1.85815e+10	1.43351e+10	1.93741e+10	2.13392e+10	2.76755e+10	2.60365e+10	2.52499e+10	1.70599e+10	1
High	Master Protein	P29401	Transketolase OS=Homo sapiens OX=9606 GN=TKT PE=1 SV=3	0	933.318	74	51	5357	51	623	67.8	7.66	13210.2	51	0	0.673	0.802	0.771823	0.927272	55.76	54.25	3.34071e+10	2.18937e+10	2.74222e+10	15.84	33.47	20.99	3.34071e+10	3.80038e+10	3.27879e+10	2.68725e+10	4.11795e+10	2.25682e+10	3.57523e+10	1.95324e+10	1.52018e+10	2.18937e+10	2.06967e+10	3.07074e+10	2.95432e+10	2.74222e+10	1.88709e+10	1
High	Master Protein	P55072	Transitional endoplasmic reticulum ATPase OS=Homo sapiens OX=9606 GN=VCP PE=1 SV=4	0	932.008	82	66	2261	66	806	89.3	5.26	6890.12	66	0	0.421	0.491	0.988701	0.958167	60.28	58.85	11508351101	3.82981e+09	4.63635e+09	14.85	35.02	21.17	11508351101	1.45497e+10	1.17313e+10	9.7994e+09	11078907326	4.32543e+09	6.31437e+09	3.82981e+09	2.41382e+09	3.53965e+09	4.18697e+09	6.42784e+09	5.64183e+09	4.63635e+09	3.91571e+09	1
High	Master Protein	Q00610	Clathrin heavy chain 1 OS=Homo sapiens OX=9606 GN=CLTC PE=1 SV=5	0	911.631	47	71	2379	71	1675	191.5	5.69	7665.86	71	0	0.635	0.896	0.796065	0.888248	62.51	60.01	7.1962e+09	4.0758e+09	7.13004e+09	15.94	44.47	20.35	7.1962e+09	8760566248	6428176805	6.17052e+09	8513941748	4.76039e+09	8.50353e+09	3.90703e+09	2.9374e+09	4.0758e+09	5742189795	7.40385e+09	7.13004e+09	8.42147e+09	4.97982e+09	1
High	Master Protein	Q9BVA1	Tubulin beta-2B chain OS=Homo sapiens OX=9606 GN=TUBB2B PE=1 SV=1	0	900.354	67	28	5882	1	445	49.9	4.89	15108.2	28	0	1.242	1.916	0.599297	0.39741	47.87	53.44	4.98195e+06	6.18634e+06	9.57227e+06	47.25	21.94	14.62	7.19868e+06	6.64858e+06	2.66682e+06	2.26533e+06	4.98195e+06	6.18634e+06	6.44668e+06	6.05249e+06	3.67085e+06	7.03102e+06	9.57227e+06	1.30042e+07	9.38017e+06	1.05135e+07	9.54651e+06	1
High	Master Protein	P06576	ATP synthase subunit beta, mitochondrial OS=Homo sapiens OX=9606 GN=ATP5F1B PE=1 SV=3	0	894.426	78	33	3071	33	529	56.5	5.4	8192.2	33	0	0.716	1.182	0.73573	0.769183	72.56	80.57	1.10501e+10	8.08016e+09	15585765609	15.97	34.46	21.87	1.10501e+10	1.34158e+10	9416437909	1.09948e+10	1.39524e+10	9.73486e+09	1.33755e+10	7573894444	5.20716e+09	8.08016e+09	1.02832e+10	1.57361e+10	15585765609	1.70355e+10	1.10601e+10	1
High	Master Protein	P68032	Actin, alpha cardiac muscle 1 OS=Homo sapiens OX=9606 GN=ACTC1 PE=1 SV=1	0	893.609	59	31	5824	1	377	42	5.39	16139	31	5	0.331	0.259	0.9522	0.649207	98.99	115.55	7920465024	2.4169e+09	3.0612e+09	49.72	42.21	53.3	8426039277	17390665824	7920465024	5.46966e+09	7463360474	3.08319e+09	4.85721e+09	2.30297e+09	1.70334e+09	2.4169e+09	4.91082e+09	3.0612e+09	2.60378e+09	6.73293e+09	1.66621e+09	1
High	Master Protein	Q00839	Heterogeneous nuclear ribonucleoprotein U OS=Homo sapiens OX=9606 GN=HNRNPU PE=1 SV=6	0	878.207	59	58	2222	58	825	90.5	6	6786.83	58	0	0.378	0.512	0.992643	0.965868	76.75	69.48	1.44241e+10	4.52263e+09	5.62819e+09	15.22	42.85	15.91	13379181837	15699363371	1.44241e+10	1.1633e+10	17434012559	5.12042e+09	9.17053e+09	4.46452e+09	3.22185e+09	4.52263e+09	5.35588e+09	7.23358e+09	6.41628e+09	5.62819e+09	4.84837e+09	1
High	Master Protein	P42704	Leucine-rich PPR motif-containing protein, mitochondrial OS=Homo sapiens OX=9606 GN=LRPPRC PE=1 SV=3	0	876.136	56	70	1186	70	1394	157.8	6.13	3613.95	70	0	0.171	0.24	0.51837	0.589344	66.91	68.3	27425941942	1.37237e+10	2.08951e+10	23.43	49.01	24.81	24852012971	3.04303e+10	27425941942	24133386697	4.12071e+10	1.49303e+10	3.10654e+10	1.14539e+10	1.37237e+10	12131998544	2.77146e+10	2.08951e+10	2.01564e+10	2.12011e+10	1.32688e+10	1
High	Master Protein	P08670	Vimentin OS=Homo sapiens OX=9606 GN=VIM PE=1 SV=4	0	850.62	94	63	3823	63	466	53.6	5.12	9979.96	63	0	1.174	1.29	0.264811	0.705631	68.07	64.11	1.42925e+10	1.45167e+10	2.21921e+10	19.09	41.46	20.15	1.42925e+10	1.7881e+10	1.22573e+10	1.1136e+10	1.59813e+10	1.94695e+10	2.9782e+10	1.45167e+10	1.08699e+10	1.42887e+10	1.53029e+10	2.28325e+10	2.21921e+10	2.32072e+10	1.56567e+10	1
High	Master Protein	P19338	Nucleolin OS=Homo sapiens OX=9606 GN=NCL PE=1 SV=3	0	844.134	47	60	2841	60	710	76.6	4.7	7735.51	60	0	0.176	0.158	0.548248	0.255647	63.54	59.75	3.47216e+10	4.92956e+09	4.31421e+09	14.72	40.16	21.52	3.30787e+10	4.00139e+10	3.47216e+10	3.06701e+10	4.38531e+10	4.92303e+09	1.01389e+10	5.33014e+09	4.32219e+09	4.92956e+09	4219807043	5.2508e+09	5.57269e+09	4.31421e+09	3.11667e+09	1
High	Master Protein	P27797	Calreticulin OS=Homo sapiens OX=9606 GN=CALR PE=1 SV=1	0	829.314	84	38	2931	38	417	48.1	4.44	8742.43	38	0	0.365	0.341	0.989466	0.822117	50.55	58.71	2.74913e+10	9.84362e+09	9.37775e+09	21.75	34.47	15.71	2.62309e+10	3.26747e+10	2.74913e+10	2.55216e+10	4.153e+10	1.02491e+10	1.60346e+10	9.84362e+09	6.43848e+09	8.81746e+09	9.13595e+09	9.97178e+09	9.37775e+09	1.03383e+10	6.68988e+09	1
High	Master Protein	P00558	Phosphoglycerate kinase 1 OS=Homo sapiens OX=9606 GN=PGK1 PE=1 SV=3	0	819.579	94	43	3875	37	417	44.6	8.1	10895.1	43	7	0.509	0.652	0.91815	0.980329	58.17	55.46	4.01729e+10	1.77435e+10	2.90296e+10	11.34	33.65	22.49	3.87009e+10	5.035e+10	3.99979e+10	4.01729e+10	4.52782e+10	2.35444e+10	2.91783e+10	1.70959e+10	1.17309e+10	1.77435e+10	1.86141e+10	2.98595e+10	2.99524e+10	2.90296e+10	1.98071e+10	1
High	Master Protein	Q01518	Adenylyl cyclase-associated protein 1 OS=Homo sapiens OX=9606 GN=CAP1 PE=1 SV=5	0	807.161	71	44	2126	43	475	51.9	8.06	6358.73	44	1	0.836	1.12	0.592751	0.795832	63.24	65.67	8.04137e+09	6.21078e+09	8973079891	14.7	36.71	19.82	6.91836e+09	8.83313e+09	8.04137e+09	6.20737e+09	8669306151	7.08794e+09	1.10405e+10	6.21078e+09	4.31689e+09	5.78398e+09	7.31566e+09	9.43501e+09	8973079891	9.85286e+09	5.91215e+09	1
High	Master Protein	P13010	X-ray repair cross-complementing protein 5 OS=Homo sapiens OX=9606 GN=XRCC5 PE=1 SV=3	0	794.594	71	47	1566	47	732	82.7	5.81	4598.92	47	0	0.377	0.603	0.992643	0.997694	87.38	69.91	5.08846e+09	2.01956e+09	3.3182e+09	13.85	42.97	20.35	4.85297e+09	6.31739e+09	5.22085e+09	4.37878e+09	5.08846e+09	2.45782e+09	4.03154e+09	2.01956e+09	1.36972e+09	1.90845e+09	2.70318e+09	3.77066e+09	3973862526	3.3182e+09	2.44802e+09	1
High	Master Protein	P22314	Ubiquitin-like modifier-activating enzyme 1 OS=Homo sapiens OX=9606 GN=UBA1 PE=1 SV=3	0	793.193	52	47	1975	47	1058	117.8	5.76	6324.06	47	0	0.399	0.573	0.99618	0.994002	54.63	46.37	8.64083e+09	3.02024e+09	5.5793e+09	12.26	38.23	19.86	8.64083e+09	1.01953e+10	8.24444e+09	7.6808e+09	9.97757e+09	3.48992e+09	5.6126e+09	3.0064e+09	2083546349	3.02024e+09	4.02609e+09	6.39165e+09	6.18493e+09	5.5793e+09	4.41216e+09	1
High	Master Protein	Q7KZF4	Staphylococcal nuclease domain-containing protein 1 OS=Homo sapiens OX=9606 GN=SND1 PE=1 SV=1	0	790.684	65	58	1313	58	910	101.9	7.17	3826.45	58	0	0.324	0.321	0.948781	0.795832	55.91	45.99	6.21533e+09	1.57289e+09	1.63432e+09	16.86	43.78	15.39	6.21533e+09	7.49921e+09	5.82834e+09	5.74159e+09	8.30646e+09	1.65063e+09	3.38127e+09	1.57289e+09	1.34363e+09	1.57267e+09	1.52172e+09	1.94738e+09	1.97199e+09	1.63432e+09	1.38327e+09	1
High	Master Protein	P22626	Heterogeneous nuclear ribonucleoproteins A2/B1 OS=Homo sapiens OX=9606 GN=HNRNPA2B1 PE=1 SV=2	0	787.393	76	39	2410	35	353	37.4	8.95	6875.07	39	4	0.362	0.431	0.987773	0.913874	63.99	64.22	1.80123e+10	5.78324e+09	8.12839e+09	13.06	36.84	22.22	1.7424e+10	19289164907	1.80123e+10	1.58523e+10	2.23158e+10	6.89046e+09	1.05482e+10	5.33423e+09	4.26387e+09	5.78324e+09	5.34572e+09	9213482249	8.12839e+09	8.43197e+09	6.05172e+09	1
High	Master Protein	P08133	Annexin A6 OS=Homo sapiens OX=9606 GN=ANXA6 PE=1 SV=3	0	786.456	82	57	2468	57	673	75.8	5.6	6487.7	57	0	0.528	0.633	0.900338	0.991982	65.43	61.34	9896797191	4.87196e+09	6.98282e+09	12.96	43.05	18.21	9896797191	12612544057	9.32066e+09	9.62124e+09	1.11758e+10	7078770373	9.83163e+09	4.87196e+09	3.43547e+09	4.44547e+09	6.28889e+09	8.16234e+09	6.98282e+09	7.64088e+09	4.98412e+09	1
High	Master Protein	P06744	Glucose-6-phosphate isomerase OS=Homo sapiens OX=9606 GN=GPI PE=1 SV=4	0	782.777	64	35	2129	35	558	63.1	8.32	6702.3	35	0	0.445	0.53	0.968789	0.977572	67.35	69.35	1.20282e+10	4.44891e+09	6.43613e+09	20.56	31.56	27.76	1.20282e+10	1.64592e+10	1.16759e+10	9.93195e+09	15183152095	5.28659e+09	7.34454e+09	4.28075e+09	3.19662e+09	4.44891e+09	3.91564e+09	6.94041e+09	6.43613e+09	7264102259	4.13516e+09	1
High	Master Protein	P78527	DNA-dependent protein kinase catalytic subunit OS=Homo sapiens OX=9606 GN=PRKDC PE=1 SV=3	0	737.189	28	104	1156	104	4128	468.8	7.12	2992.14	104	0	0.383	0.553	0.994245	0.984916	56.13	56.48	4.6097e+09	1.21045e+09	2235104676	13.36	40.9	20.41	4.32096e+09	5.85043e+09	4.6097e+09	4.28817e+09	4.79449e+09	1.39142e+09	2458073130	1.10049e+09	1.02241e+09	1.21045e+09	1.86492e+09	2485497924	2235104676	2.32616e+09	1.43321e+09	1
High	Master Protein	P30101	Protein disulfide-isomerase A3 OS=Homo sapiens OX=9606 GN=PDIA3 PE=1 SV=4	0	723.35	74	46	2477	46	505	56.7	6.35	7292.79	46	0	0.434	0.5	0.978316	0.96132	53.98	54.65	2.0625e+10	8.18079e+09	1.0489e+10	21.17	34.79	20.12	2.0625e+10	23827516133	2.05559e+10	16150467476	2.87104e+10	8.62367e+09	1.46323e+10	7.87289e+09	6.40042e+09	8.18079e+09	1.03055e+10	1.16767e+10	1.39376e+10	1.0489e+10	7.93707e+09	1
High	Master Protein	P07814	Bifunctional glutamate/proline--tRNA ligase OS=Homo sapiens OX=9606 GN=EPRS1 PE=1 SV=5	0	679.132	57	73	1156	73	1512	170.5	7.33	3244.31	73	0	0.325	0.4	0.948781	0.888898	58.46	60.08	3932788242	1.12637e+09	1.68369e+09	10.9	43.17	20.62	3751539384	4.05544e+09	3932788242	3.33596e+09	4504122446	1.38045e+09	2.25028e+09	1.02956e+09	7.77397e+08	1.12637e+09	1.35859e+09	1.87075e+09	1.68369e+09	1.77754e+09	1.09857e+09	1
High	Master Protein	P62736	Actin, aortic smooth muscle OS=Homo sapiens OX=9606 GN=ACTA2 PE=1 SV=1	0	677.958	59	30	4155	1	377	42	5.39	11184	30	0																												1
High	Master Protein	Q14204	Cytoplasmic dynein 1 heavy chain 1 OS=Homo sapiens OX=9606 GN=DYNC1H1 PE=1 SV=5	0	673.308	26	97	1105	97	4646	532.1	6.4	2906.99	97	0	0.466	0.791	0.949665	0.933851	65.93	55.87	2735972759	9.71756e+08	2519533839	16.06	41.73	22.97	2.7534e+09	3.6072e+09	2735972759	2381919614	2.71667e+09	1.34209e+09	1.9328e+09	8.79409e+08	7.08323e+08	9.71756e+08	1.80466e+09	2519533839	2.64324e+09	2.84547e+09	1.66492e+09	1
High	Master Protein	P12956	X-ray repair cross-complementing protein 6 OS=Homo sapiens OX=9606 GN=XRCC6 PE=1 SV=2	0	670.373	63	47	1546	47	609	69.8	6.64	4805.68	47	0	0.359	0.507	0.985897	0.965868	69.4	72.47	7.19208e+09	2.20175e+09	3.62539e+09	13.14	44.26	19.57	6.88382e+09	8.70485e+09	7.19208e+09	6.38549e+09	8.34742e+09	2.76986e+09	4.59521e+09	2.15052e+09	1.53076e+09	2.20175e+09	2.76089e+09	4.0505e+09	3.62539e+09	3.63548e+09	2.51598e+09	1
High	Master Protein	P13489	Ribonuclease inhibitor OS=Homo sapiens OX=9606 GN=RNH1 PE=1 SV=2	0	654.557	77	28	1272	28	461	49.9	4.82	4160.74	28	0	0.304	0.53	0.921974	0.977572	62.42	52.58	5968787638	1.45681e+09	2.92624e+09	17.28	40.34	22.48	5725179964	7606197028	5968787638	4707785923	6199559006	1842176184	2802009923	1.45681e+09	1.00684e+09	1.38119e+09	1.91174e+09	3.28989e+09	2.92624e+09	3.23986e+09	2.26066e+09	1
High	Master Protein	P78371	T-complex protein 1 subunit beta OS=Homo sapiens OX=9606 GN=CCT2 PE=1 SV=4	0	646.002	78	42	1461	42	535	57.5	6.46	4547.89	42	0	0.216	0.381	0.735819	0.860506	74.75	62.14	9.09231e+09	1.50115e+09	2856506382	15.94	37.37	19.51	9.09231e+09	1.14353e+10	8.62259e+09	7.41736e+09	9.16316e+09	2.10275e+09	2.74933e+09	1.50115e+09	1.06219e+09	1.43981e+09	2.21722e+09	2856506382	3025534490	3.24731e+09	2.04369e+09	1
High	Master Protein	P49368	T-complex protein 1 subunit gamma OS=Homo sapiens OX=9606 GN=CCT3 PE=1 SV=4	0	628.278	71	44	1331	44	545	60.5	6.49	3860.5	44	0	0.346	0.444	0.968955	0.925341	62.34	62.89	9.65864e+09	2.75997e+09	3.79891e+09	15.53	33.7	19.85	9.65864e+09	1.12028e+10	8.7805e+09	7.71922e+09	1.11287e+10	3.3096e+09	4.77148e+09	2.75997e+09	1.98042e+09	2.69191e+09	3.42251e+09	4.19616e+09	3.79891e+09	4777799901	2.79174e+09	1
High	Master Protein	P14866	Heterogeneous nuclear ribonucleoprotein L OS=Homo sapiens OX=9606 GN=HNRNPL PE=1 SV=2	0	627.413	68	29	1092	28	589	64.1	8.22	3624.05	29	1	0.404	0.541	0.992643	0.979475	52.67	49.56	4.71783e+09	1.68504e+09	2.11129e+09	21.14	30.57	20.12	4.63985e+09	5.22641e+09	4.71783e+09	4.02528e+09	6.86332e+09	1.73842e+09	2.7485e+09	1.68504e+09	1.26248e+09	1.6379e+09	1.57836e+09	2.43687e+09	2.11129e+09	2.35465e+09	1.60726e+09	1
High	Master Protein	P31146	Coronin-1A OS=Homo sapiens OX=9606 GN=CORO1A PE=1 SV=4	0	625.3	64	39	2911	39	461	51	6.68	7918.2	39	0	0.732	0.976	0.716377	0.849816	49.86	49.88	2.08935e+10	1.65278e+10	2.45853e+10	15.77	31.49	18.27	2.03931e+10	2.45454e+10	2.08935e+10	1.86301e+10	2.73677e+10	1.70206e+10	2.6802e+10	1.60736e+10	1.1708e+10	1.65278e+10	17942792610	2.45853e+10	2.50396e+10	2.50323e+10	1.72179e+10	1
High	Master Protein	Q14697	Neutral alpha-glucosidase AB OS=Homo sapiens OX=9606 GN=GANAB PE=1 SV=3	0	624.924	52	50	1967	50	944	106.8	6.14	5502.77	50	0	0.371	0.534	0.992643	0.978962	63.84	51.19	1.13725e+10	3.45878e+09	4.90991e+09	13.16	39.45	17.29	1.06833e+10	1.33767e+10	1.13725e+10	9.89026e+09	1.32046e+10	4.09738e+09	6.73812e+09	3.42299e+09	2.54793e+09	3.45878e+09	4.90991e+09	5.92455e+09	5.36255e+09	4.80944e+09	3.62221e+09	1
High	Master Protein	Q8WUM4	Programmed cell death 6-interacting protein OS=Homo sapiens OX=9606 GN=PDCD6IP PE=1 SV=1	0	615.586	65	52	1385	52	868	96	6.52	3818	52	0	0.559	0.817	0.884093	0.923746	63.56	54.79	4.42958e+09	2.5287e+09	4.14671e+09	9.48	28.4	16.14	4408072846	5015547651	4.42958e+09	3863998052	4701337694	2764507207	3865756909	2.37356e+09	1.80462e+09	2.5287e+09	3.50274e+09	4.34596e+09	4.30269e+09	4.14671e+09	2.91223e+09	1
High	Master Protein	P18206	Vinculin OS=Homo sapiens OX=9606 GN=VCL PE=1 SV=4	0	614.614	58	69	1393	69	1134	123.7	5.66	3672.51	69	0	0.957	1.054	0.463891	0.820959	59.82	64.11	2.91074e+09	2.35526e+09	2.82187e+09	14.56	36.25	21.44	2.69773e+09	3.4589e+09	2.91074e+09	2.34195e+09	3.12972e+09	2.72633e+09	4.25339e+09	2.34631e+09	1.65689e+09	2.35526e+09	2.64062e+09	3.8874e+09	3.22451e+09	2.82187e+09	2.21379e+09	1
High	Master Protein	P50991	T-complex protein 1 subunit delta OS=Homo sapiens OX=9606 GN=CCT4 PE=1 SV=4	0	602.065	77	39	1334	38	539	57.9	7.83	3692.82	39	1	0.284	0.423	0.900338	0.909918	60.24	68.77	8.23362e+09	2.26539e+09	3.58345e+09	14.76	36.26	20.41	8.23362e+09	10217398015	7.60581e+09	6.97105e+09	8683608397	2.47495e+09	3.84868e+09	2.26539e+09	1468482151	2.07154e+09	2.78519e+09	3.88747e+09	3.58345e+09	3.70684e+09	2.339e+09	1
High	Master Protein	P40939	Trifunctional enzyme subunit alpha, mitochondrial OS=Homo sapiens OX=9606 GN=HADHA PE=1 SV=2	0	593.633	69	50	1283	50	763	82.9	9.04	3614.93	50	0	0.635	0.972	0.796376	0.849816	62.78	61.39	2765500460	1.9951e+09	4.00044e+09	23.73	34.03	21.07	2.5323e+09	4.28983e+09	2.71331e+09	2804719012	2765500460	2476857841	3.46812e+09	1.9951e+09	1.45287e+09	1.89554e+09	2.95268e+09	4.24205e+09	4.00044e+09	4.05042e+09	2.56691e+09	1
High	Master Protein	P06737	Glycogen phosphorylase, liver form OS=Homo sapiens OX=9606 GN=PYGL PE=1 SV=4	0	593.04	58	55	1288	46	847	97.1	7.17	3694.78	55	7	0.728	0.823	0.721154	0.9183	60.98	59.78	3828508959	2.84659e+09	3.14592e+09	16.67	40.98	25.48	3.75748e+09	4.9058e+09	3828508959	3.44544e+09	4.93465e+09	3.05044e+09	5.01317e+09	2.6001e+09	1.61705e+09	2.84659e+09	3.14592e+09	4.10627e+09	4.13897e+09	3.07802e+09	2.10479e+09	1
High	Master Protein	P27824	Calnexin OS=Homo sapiens OX=9606 GN=CANX PE=1 SV=2	0	587.709	56	42	1436	42	592	67.5	4.6	4345.5	42	0	0.387	0.361	0.996914	0.845429	57.77	60.36	10364854207	3.82057e+09	4500666526	22.96	32.97	15.82	10364854207	1.19132e+10	1.02097e+10	9280732992	1.59814e+10	4.28177e+09	6.31942e+09	3.82057e+09	2.63796e+09	3.59726e+09	4.03955e+09	4.89138e+09	4710279302	4500666526	3.2031e+09	1
High	Master Protein	P06748	Nucleophosmin OS=Homo sapiens OX=9606 GN=NPM1 PE=1 SV=2	0	585.457	66	23	1128	23	294	32.6	4.78	3884.93	23	0	0.306	0.465	0.924551	0.945694	95.56	89.16	1.04775e+10	2.62976e+09	3.32388e+09	19.28	43.1	16.57	1.04775e+10	1.2903e+10	1.01211e+10	7.33875e+09	10826466667	2.62976e+09	4.44593e+09	2950127388	1.29526e+09	2.14829e+09	3.16894e+09	3.75255e+09	3.96306e+09	3.32388e+09	2.53715e+09	1
High	Master Protein	P17987	T-complex protein 1 subunit alpha OS=Homo sapiens OX=9606 GN=TCP1 PE=1 SV=1	0	584.223	74	36	1310	36	556	60.3	6.11	3752.76	36	0	0.301	0.444	0.91815	0.925341	65.87	59.32	8.45068e+09	2.45834e+09	3.74018e+09	16.6	34.55	19.08	7.71953e+09	1.03289e+10	8.45068e+09	6.89422e+09	9.84948e+09	2.7256e+09	4.18895e+09	2.45834e+09	1.67903e+09	2.35784e+09	2.9788e+09	3882449184	4.11979e+09	3.74018e+09	2.55673e+09	1
High	Master Protein	P25705	ATP synthase subunit alpha, mitochondrial OS=Homo sapiens OX=9606 GN=ATP5F1A PE=1 SV=1	0	581.229	65	47	2409	47	553	59.7	9.13	7117.39	47	0	0.85	1.4	0.574378	0.638731	72.45	69.08	1.01893e+10	8.02334e+09	1.61106e+10	18.91	43.1	19.99	1.01893e+10	1.33569e+10	9.17183e+09	9.59503e+09	1.35416e+10	9.15341e+09	1.54998e+10	7.30816e+09	5.18471e+09	8.02334e+09	1.26249e+10	17951811309	1.72221e+10	1.61106e+10	1.10741e+10	1
High	Master Protein	Q71U36	Tubulin alpha-1A chain OS=Homo sapiens OX=9606 GN=TUBA1A PE=1 SV=1	0	576.51	71	32	3065	2	451	50.1	5.06	9374.93	32	6	0.188	0.078	0.636569	0.0192264	112.42	130.45	728974478	72193869	9.89129e+07	55.47	129.12	4.63	728974478	752369106	422695566	377633043	1399560276	9.10793e+07	530190355	72193869	5.35726e+07	5.54212e+07	1.04352e+08	91920016	9.89129e+07	97224735	1.0052e+08	1
High	Master Protein	P27695	DNA repair nuclease/redox regulator APEX1 OS=Homo sapiens OX=9606 GN=APEX1 PE=1 SV=2	0	574.176	71	26	986	26	318	35.5	8.12	3407.97	26	0	0.253	0.297	0.830633	0.757854	66.63	70.49	6395403029	1.22566e+09	1.79453e+09	20.72	42.1	29.35	6035036048	8586922590	5281388092	6395403029	8207703132	1.22566e+09	2.37384e+09	1.33095e+09	818959291	1188941707	945457343	1.79453e+09	2.0362e+09	2.00078e+09	1.30777e+09	1
High	Master Protein	P05107	Integrin beta-2 OS=Homo sapiens OX=9606 GN=ITGB2 PE=1 SV=3	0	572.093	62	47	1917	46	769	84.7	6.98	4863.02	47	1	1.045	1.38	0.377475	0.650151	56.21	58.95	5.3541e+09	4.5791e+09	7.38792e+09	18.32	45.05	14.53	5.3541e+09	6.12396e+09	4855828802	4.49671e+09	7038088821	7.41019e+09	9.97587e+09	4.55286e+09	3.34433e+09	4.5791e+09	6.60967e+09	8.86233e+09	7.38792e+09	7.82336e+09	6.11947e+09	1
High	Master Protein	P12270	Nucleoprotein TPR OS=Homo sapiens OX=9606 GN=TPR PE=1 SV=3	0	571.395	31	66	814	65	2363	267.1	5.02	2307.59	66	1	0.36	0.544	0.985897	0.979475	62.27	54.24	2.62525e+09	6.91625e+08	1.05983e+09	9.95	36.58	22.03	2.60694e+09	2.89422e+09	2691714487	2185165888	2.62525e+09	788000686	1.07444e+09	6.91625e+08	3.7403e+08	593367661	1.05983e+09	1.30414e+09	1.04674e+09	1.33209e+09	7.35251e+08	1
High	Master Protein	P09651	Heterogeneous nuclear ribonucleoprotein A1 OS=Homo sapiens OX=9606 GN=HNRNPA1 PE=1 SV=5	0	569.014	55	27	1810	23	372	38.7	9.13	4760.56	27	0	0.315	0.334	0.938571	0.808911	86.52	84.29	1.19497e+10	3813032179	4.25404e+09	16.25	37.67	18.62	1.07312e+10	1.46294e+10	1.19497e+10	9.7685e+09	1.34202e+10	3.91919e+09	6.61682e+09	3813032179	2.54694e+09	3.39666e+09	3.32521e+09	4.43632e+09	4.44739e+09	4.25404e+09	2.88157e+09	1
High	Master Protein	P40227	T-complex protein 1 subunit zeta OS=Homo sapiens OX=9606 GN=CCT6A PE=1 SV=3	0	564.38	60	38	1358	33	531	58	6.68	4296.12	38	6	0.269	0.347	0.866409	0.833381	56.67	55.74	7.88881e+09	1.78594e+09	2.57904e+09	16.34	38.06	24.02	7.88881e+09	9.27998e+09	7.49546e+09	5.99041e+09	8.88361e+09	1.92179e+09	3.22285e+09	1.78594e+09	1.20943e+09	1.71315e+09	1.98642e+09	3.01738e+09	2.8036e+09	2.57904e+09	1.63427e+09	1
High	Master Protein	P68366	Tubulin alpha-4A chain OS=Homo sapiens OX=9606 GN=TUBA4A PE=1 SV=1	0	546.99	66	30	3207	10	448	49.9	5.06	9176.19	30	0	0.539	0.943	0.900338	0.859394	39.95	47.69	2214869760	1.3072e+09	2.38974e+09	19.44	44.88	16.64	2214869760	2624106776	2148733244	2135016960	3259304360	1.29764e+09	2879300126	1.6415e+09	1.02525e+09	1.3072e+09	1620230576	2.40598e+09	2.52545e+09	2.38974e+09	2069661864	1
High	Master Protein	P31939	Bifunctional purine biosynthesis protein ATIC OS=Homo sapiens OX=9606 GN=ATIC PE=1 SV=3	0	544.727	72	35	1014	35	592	64.6	6.71	3216.45	35	0	0.304	0.402	0.921974	0.888898	60.16	60.71	4.18397e+09	957095158	1.42103e+09	14.26	39.6	17.53	4161579286	5.05101e+09	4.18397e+09	3458642482	4769622196	1128086892	1761122085	957095158	6.43494e+08	8.62707e+08	1.33255e+09	1487349725	1.42103e+09	1.71691e+09	1.04226e+09	1
High	Master Protein	P35527	Keratin, type I cytoskeletal 9 OS=Homo sapiens OX=9606 GN=KRT9 PE=1 SV=3	0	544.184	74	38	996	38	623	62	5.24	2767.88	38	0	0.751	1.034	0.695572	0.831838	77.09	103.42	1.81534e+09	1.3703e+09	2.58449e+09	96.56	48.62	37.82	1.49468e+09	1.37221e+09	1.81534e+09	2.01088e+09	7.9869e+09	1.08715e+09	3.08271e+09	1.23305e+09	1.3703e+09	1.5615e+09	2.58449e+09	1.43978e+09	2.80501e+09	3.25324e+09	1.30662e+09	1
High	Master Protein	P36578	Large ribosomal subunit protein uL4 OS=Homo sapiens OX=9606 GN=RPL4 PE=1 SV=5	0	543.623	63	39	1261	39	427	47.7	11.06	4043.63	39	0	0.218	0.22	0.740598	0.52022	62.21	66.86	9.95709e+09	2.13345e+09	1.94701e+09	17.69	39.21	22.17	9.60095e+09	1.27632e+10	8.98139e+09	9.95709e+09	1.31634e+10	2.33807e+09	3.77659e+09	2.09328e+09	1.26758e+09	2.13345e+09	1.92013e+09	2.70271e+09	1.94701e+09	1.99165e+09	1.46368e+09	1
High	Master Protein	P02545	Prelamin-A/C OS=Homo sapiens OX=9606 GN=LMNA PE=1 SV=1	0	539.376	72	61	2124	59	664	74.1	7.02	5798.62	61	2	1.609	2.077	0.0792824	0.324665	61.12	55.49	4.93455e+09	7.8023e+09	11391084865	16.28	34.47	17.25	4.21609e+09	5.03159e+09	4.76851e+09	4.93455e+09	6.44708e+09	9.47973e+09	1.29146e+10	6.98694e+09	5.19472e+09	7.8023e+09	9.80717e+09	1.31317e+10	11391084865	1.20156e+10	8.33411e+09	1
High	Master Protein	P09960	Leukotriene A-4 hydrolase OS=Homo sapiens OX=9606 GN=LTA4H PE=1 SV=2	0	533.079	57	36	1218	36	611	69.2	6.18	3191.13	36	0	1.376	1.729	0.151383	0.474648	72.3	69.29	2.06253e+09	2.86937e+09	4.16745e+09	21.18	41.74	23.33	1.9862e+09	2.32247e+09	2.06253e+09	1.33435e+09	2437802010	3.31183e+09	5.31968e+09	2.42778e+09	1.87379e+09	2.86937e+09	3.36413e+09	4.70757e+09	4.4989e+09	4.16745e+09	2.53093e+09	1
High	Master Protein	P12814	Alpha-actinin-1 OS=Homo sapiens OX=9606 GN=ACTN1 PE=1 SV=2	0	531.324	57	50	1289	27	892	103	5.41	3724.05	50	1	0.717	0.773	0.73318	0.943337	53.36	45.39	1.10411e+09	8.95295e+08	9.74931e+08	14.55	27.94	24.96	1.10411e+09	1.36695e+09	1089320108	1.00645e+09	1383517596	8.95295e+08	1251601454	9.22083e+08	556770654	8.23543e+08	9.74931e+08	1225958521	1.12835e+09	8.45324e+08	618607319	1
High	Master Protein	P61978	Heterogeneous nuclear ribonucleoprotein K OS=Homo sapiens OX=9606 GN=HNRNPK PE=1 SV=1	0	529.296	65	32	1640	32	463	50.9	5.54	4470.4	32	0	0.454	0.57	0.960898	0.994002	72.29	80.54	8280694270	3.86413e+09	5.07741e+09	16.6	44.28	25.92	6.8775e+09	1.01578e+10	8.61364e+09	6.93365e+09	8280694270	4.73045e+09	6.45533e+09	3.86413e+09	1.7282e+09	3.15166e+09	3.98881e+09	5.07741e+09	6.07941e+09	6.28499e+09	3.33806e+09	1
High	Master Protein	P48643	T-complex protein 1 subunit epsilon OS=Homo sapiens OX=9606 GN=CCT5 PE=1 SV=1	0	513.18	64	34	1118	33	541	59.6	5.66	3422.91	34	0	0.248	0.355	0.819588	0.83828	78.24	62.76	8.6385e+09	2.14255e+09	2.76261e+09	18.52	42.2	20.3	8.6385e+09	1.07839e+10	8.21156e+09	6.39294e+09	9.34925e+09	2.24609e+09	3.9918e+09	2.14255e+09	1.50467e+09	1.73008e+09	2.33105e+09	2.95476e+09	2.76261e+09	2.78292e+09	1.69391e+09	1
High	Master Protein	O60506	Heterogeneous nuclear ribonucleoprotein Q OS=Homo sapiens OX=9606 GN=SYNCRIP PE=1 SV=2	0	510.273	52	35	941	26	623	69.6	8.59	2754.72	35	9	0.194	0.237	0.637047	0.575729	80.96	73.54	9.30608e+09	1462831009	2.09763e+09	14.27	37.6	22.23	7.63916e+09	1.03337e+10	9.30608e+09	7.57009e+09	9.87174e+09	2.19437e+09	2.8501e+09	1462831009	1.16957e+09	1.45356e+09	1.72004e+09	2.09763e+09	2.23049e+09	2.3943e+09	1.31578e+09	1
High	Master Protein	Q99832	T-complex protein 1 subunit eta OS=Homo sapiens OX=9606 GN=CCT7 PE=1 SV=2	0	505.713	73	36	1319	36	543	59.3	7.65	3812.7	36	0	0.224	0.349	0.766996	0.83828	70.21	68.84	8.01031e+09	1.627e+09	2.49734e+09	17.36	41.92	17.48	7.90293e+09	9.79503e+09	8.01031e+09	6.14152e+09	9.32969e+09	1.78756e+09	3.1701e+09	1.627e+09	1.17586e+09	1.4699e+09	2.14383e+09	2.60843e+09	2.49734e+09	2.79615e+09	1.75714e+09	1
High	Master Protein	P00338	L-lactate dehydrogenase A chain OS=Homo sapiens OX=9606 GN=LDHA PE=1 SV=2	0	501.796	79	28	1276	26	332	36.7	8.27	3816.71	28	2	0.296	0.365	0.909904	0.849816	74.32	70.55	1.66228e+10	5.0116e+09	6.08924e+09	21.39	45.35	19.83	1.56655e+10	21275826101	1.66228e+10	1.30217e+10	2.18554e+10	5.34238e+09	9.9179e+09	5.0116e+09	3.07676e+09	4.79596e+09	5.18195e+09	6.53475e+09	6.32116e+09	6.08924e+09	3.8363e+09	1
High	Master Protein	P61626	Lysozyme C OS=Homo sapiens OX=9606 GN=LYZ PE=1 SV=1	0	495.758	75	18	1496	18	148	16.5	9.16	5184.63	18	0	0.252	0.34	0.827841	0.820959	54.4	57.36	36256765123	7.55902e+09	1.16643e+10	14.24	36.44	41.43	30546488749	36814304228	36256765123	34394278961	4.47645e+10	1.26403e+10	14852469705	7.55902e+09	7.04739e+09	7.37808e+09	7.10612e+09	1.16643e+10	1.44713e+10	2.17024e+10	10852301723	1
High	Master Protein	P41218	Myeloid cell nuclear differentiation antigen OS=Homo sapiens OX=9606 GN=MNDA PE=1 SV=1	0	494.145	73	35	1573	35	407	45.8	9.76	4075.49	35	0	3.165	3.568	0.00181904	0.0557547	74.4	84.17	1.57786e+09	5.18484e+09	6273463468	15.41	45.82	21.58	1.57786e+09	1.88897e+09	1.55049e+09	1516749269	2.12893e+09	6.77892e+09	1.03802e+10	5.18484e+09	3.07415e+09	4.75193e+09	5.265e+09	7.04009e+09	6.88835e+09	6273463468	3.99019e+09	1
High	Master Protein	P12268	Inosine-5'-monophosphate dehydrogenase 2 OS=Homo sapiens OX=9606 GN=IMPDH2 PE=1 SV=2	0	493.496	56	28	1161	26	514	55.8	6.9	3927.62	28	2	0.325	0.399	0.948781	0.888248	55.77	54.88	9.07929e+09	2.95986e+09	3.77791e+09	21.14	37.63	18.11	9.07929e+09	1.13683e+10	8.77502e+09	7.16778e+09	1.22458e+10	3.53408e+09	5.44421e+09	2.95986e+09	2.10747e+09	2.79377e+09	2.83053e+09	3.90688e+09	3.77791e+09	3.7935e+09	2.6099e+09	1
High	Master Protein	P52566	Rho GDP-dissociation inhibitor 2 OS=Homo sapiens OX=9606 GN=ARHGDIB PE=1 SV=3	0	487.318	87	21	1534	21	201	23	5.21	4948.7	21	0	0.666	0.812	0.779539	0.924399	61.48	64.19	1.08969e+10	6.10235e+09	7.61421e+09	15.08	41.83	28.43	1.10953e+10	1.23087e+10	9.23992e+09	8.37713e+09	1.08969e+10	6.10235e+09	1.11911e+10	6.72399e+09	3.71236e+09	5.49104e+09	4.7831e+09	9.16521e+09	8.88182e+09	7.61421e+09	5.2524e+09	1
High	Master Protein	Q13813	Spectrin alpha chain, non-erythrocytic 1 OS=Homo sapiens OX=9606 GN=SPTAN1 PE=1 SV=3	0	486.763	33	58	493	58	2472	284.4	5.35	1350.04	58	0	0.598	0.674	0.887572	0.977572	47.74	48.41	644124701	3.08781e+08	3.64369e+08	14.37	37.15	23.4	641511875	644124701	4.98892e+08	7.45659e+08	6.99406e+08	3.65976e+08	5.11054e+08	3.08781e+08	1.97321e+08	248112029	332785713	457327421	3.64369e+08	448443869	2.48265e+08	1
High	Master Protein	P20700	Lamin-B1 OS=Homo sapiens OX=9606 GN=LMNB1 PE=1 SV=2	0	485.345	68	50	1845	43	586	66.4	5.16	4693.76	50	4	0.781	0.975	0.653348	0.849816	60.49	62.8	5.8275e+09	4.56351e+09	6.25431e+09	14.31	38.2	21	4946685125	5.93186e+09	5.8275e+09	4.73634e+09	6.72705e+09	5.01211e+09	8.40745e+09	4.56351e+09	3.18735e+09	4.44497e+09	4.99627e+09	7.53048e+09	6.49044e+09	6.25431e+09	4.39441e+09	1
High	Master Protein	P50990	T-complex protein 1 subunit theta OS=Homo sapiens OX=9606 GN=CCT8 PE=1 SV=4	0	483.671	72	46	1372	46	548	59.6	5.6	3615.84	46	0	0.292	0.374	0.90569	0.853706	58.06	51.18	9.63773e+09	2.86111e+09	3.98274e+09	17.17	41.01	22.59	9.63773e+09	1.15314e+10	9.30625e+09	8.02295e+09	1.23361e+10	3.15701e+09	5.45261e+09	2.85308e+09	1.87463e+09	2.86111e+09	3.26445e+09	4.57102e+09	3.98274e+09	4.40797e+09	2.53503e+09	1
High	Master Protein	P53396	ATP-citrate synthase OS=Homo sapiens OX=9606 GN=ACLY PE=1 SV=3	0	483.244	45	48	1193	48	1101	120.8	7.33	3653.42	48	0	0.344	0.488	0.968789	0.956691	59.35	52.64	6487831855	1.59966e+09	2713230647	14.88	38.8	22.25	6338062349	8280591946	6534360960	5592788840	6487831855	1889801916	2.95124e+09	1.59966e+09	1.10867e+09	1.47048e+09	2.035e+09	2917410680	2713230647	2828103452	1.69253e+09	1
High	Master Protein	Q15084	Protein disulfide-isomerase A6 OS=Homo sapiens OX=9606 GN=PDIA6 PE=1 SV=1	0	482.249	55	24	1377	24	440	48.1	5.08	4674.66	24	0	0.291	0.368	0.900338	0.849816	53.88	49.72	13511791944	2.54352e+09	4.5978e+09	14.85	38.89	23.95	11625751322	15876710852	13934732139	10955097984	13511791944	3.37253e+09	4844573412	2.31182e+09	1.90268e+09	2.54352e+09	2526960619	4.5978e+09	5.01277e+09	4846280440	4.04601e+09	1
High	Master Protein	Q13263	Transcription intermediary factor 1-beta OS=Homo sapiens OX=9606 GN=TRIM28 PE=1 SV=5	0	480.662	61	36	764	36	835	88.5	5.77	2049.08	36	0	0.357	0.468	0.983423	0.945694	67.46	66.25	3359499736	1.01632e+09	1.51124e+09	11.12	28.8	15.43	3218354126	3.79306e+09	3359499736	3.19006e+09	4.08212e+09	1150800766	1.50863e+09	1.01632e+09	6.61348e+08	9.84663e+08	1.24384e+09	1621954917	1.51232e+09	1.51124e+09	1.10385e+09	1
High	Master Protein	Q9BQE3	Tubulin alpha-1C chain OS=Homo sapiens OX=9606 GN=TUBA1C PE=1 SV=1	0	478.511	71	32	3521	3	449	49.9	5.1	10087.1	32	30	0.487	0.675	0.938299	0.977572	64.97	65.1	3.6011e+10	2.08181e+10	3.20298e+10	16.21	39.55	19.36	3.6011e+10	4.44922e+10	3.42634e+10	3.32991e+10	4.71318e+10	2.1074e+10	3.7102e+10	2.08181e+10	13575816297	1.88649e+10	2.34809e+10	3.32086e+10	3.20298e+10	3.47062e+10	2.27842e+10	1
High	Master Protein	P04264	Keratin, type II cytoskeletal 1 OS=Homo sapiens OX=9606 GN=KRT1 PE=1 SV=6	0	476.79	60	44	1631	40	644	66	8.12	4523.11	44	4	0.744	0.962	0.704304	0.852475	80.31	79.9	4.88249e+09	3.46597e+09	6.91273e+09	66.37	55.75	34.46	4.63676e+09	4.16093e+09	4.88249e+09	6.58843e+09	1.54779e+10	3.36639e+09	9.32114e+09	3.40642e+09	3.46597e+09	3.80029e+09	6.91273e+09	4.53302e+09	8.16166e+09	9.2887e+09	4.03611e+09	1
High	Master Protein	P63104	14-3-3 protein zeta/delta OS=Homo sapiens OX=9606 GN=YWHAZ PE=1 SV=1	0	471.669	84	30	1411	21	245	27.7	4.79	3758.05	30	13	0.492	0.635	0.930387	0.991982	68.8	63.02	12287616249	6.05143e+09	1.0003e+10	15.06	30.02	24.19	12163390998	14752724037	12287616249	10241772993	14790088507	5.96562e+09	9.94102e+09	6.75113e+09	4.57386e+09	6.05143e+09	5.95589e+09	1.03377e+10	1.0003e+10	1.02964e+10	6.8967e+09	1
High	Master Protein	P07195	L-lactate dehydrogenase B chain OS=Homo sapiens OX=9606 GN=LDHB PE=1 SV=2	0	470.887	63	26	1267	24	334	36.6	6.05	3545.92	26	0	0.273	0.352	0.878817	0.83828	67.4	77.13	1.8662e+10	4.72338e+09	6.57224e+09	18.24	41.85	17.07	1.8662e+10	2.23257e+10	1.85704e+10	1.60843e+10	2.54858e+10	5.15185e+09	9.25105e+09	4.661e+09	3.25564e+09	4.72338e+09	4.85619e+09	6.79977e+09	6.57224e+09	6.57497e+09	4.77146e+09	1
High	Master Protein	P18669	Phosphoglycerate mutase 1 OS=Homo sapiens OX=9606 GN=PGAM1 PE=1 SV=2	0	465.223	76	21	1329	21	254	28.8	7.18	4318.56	21	0	0.514	0.483	0.914623	0.95138	65.29	60.04	10465364046	5.27535e+09	6.27869e+09	19.47	38.16	34.71	10465364046	1.22781e+10	9.57033e+09	9.04374e+09	14335317334	6.10475e+09	9.38296e+09	5.01104e+09	3360804248	5.27535e+09	2.63428e+09	7.74721e+09	7.1611e+09	6.27869e+09	5.20719e+09	1
High	Master Protein	P33991	DNA replication licensing factor MCM4 OS=Homo sapiens OX=9606 GN=MCM4 PE=1 SV=5	0	464.465	51	37	556	37	863	96.5	6.74	1768.92	37	0	0.116	0.124	0.177714	0.119343	74.7	56.04	4.22394e+09	3.43814e+08	235981784	12.8	42.39	34.48	4.15296e+09	5.38603e+09	4.20699e+09	4.22394e+09	5.13626e+09	4.37361e+08	6.33087e+08	3.43814e+08	2.26615e+08	2.67876e+08	1.3589e+08	235981784	2.7268e+08	313531627	1.52061e+08	1
High	Master Protein	P60174	Triosephosphate isomerase OS=Homo sapiens OX=9606 GN=TPI1 PE=1 SV=4	0	458.307	92	25	2125	25	249	26.7	6.9	6496.61	25	0	0.446	0.524	0.968789	0.974926	57	53.05	2.17366e+10	9.5211e+09	1.36767e+10	15.73	37.56	29.22	2.105e+10	2.58993e+10	2.17366e+10	1.78571e+10	2.63344e+10	1.06562e+10	1.7215e+10	9.5211e+09	6.47821e+09	9.25552e+09	5.95773e+09	1.36767e+10	1.40337e+10	1.36886e+10	1.10892e+10	1
High	Master Protein	P38646	Stress-70 protein, mitochondrial OS=Homo sapiens OX=9606 GN=HSPA9 PE=1 SV=2	0	451.159	57	40	1122	40	679	73.6	6.16	3008.56	40	0	0.326	0.443	0.948781	0.925341	51.26	49.82	6.13504e+09	1.87868e+09	2.61195e+09	14.83	33.96	18.15	6.13504e+09	7.18653e+09	5.99291e+09	6.00935e+09	8.26056e+09	2.42247e+09	3.09221e+09	1.60115e+09	1333345393	1.87868e+09	1.95485e+09	2.77522e+09	2939748850	2.61195e+09	2024095468	1
High	Master Protein	P13645	Keratin, type I cytoskeletal 10 OS=Homo sapiens OX=9606 GN=KRT10 PE=1 SV=6	0	449.898	49	29	844	25	584	58.8	5.21	2202.87	29	4	0.74	1.064	0.706518	0.813095	69.44	77.97	2.64508e+09	1.93907e+09	3.36164e+09	54.68	64.94	39.66	2.35247e+09	2390415150	2.64508e+09	3152300629	6.81957e+09	2.27365e+09	5.59967e+09	1.565e+09	1.66734e+09	1.93907e+09	5.58659e+09	2.13782e+09	3.46771e+09	3.36164e+09	2.4523e+09	1
High	Master Protein	P13667	Protein disulfide-isomerase A4 OS=Homo sapiens OX=9606 GN=PDIA4 PE=1 SV=2	0	446.375	59	45	1082	45	645	72.9	5.07	2925.59	45	0	0.406	0.467	0.992643	0.945694	53.55	52.7	5.71956e+09	2.07725e+09	2.81509e+09	23.09	36.14	14.55	5.37907e+09	6336337731	5.71956e+09	5.08834e+09	8680225872	2.17584e+09	3909186042	2.01203e+09	1.76873e+09	2.07725e+09	2.45017e+09	3.08377e+09	2.84496e+09	2.81509e+09	2.09732e+09	1
High	Master Protein	Q9NR30	Nucleolar RNA helicase 2 OS=Homo sapiens OX=9606 GN=DDX21 PE=1 SV=5	0	444.132	57	38	423	36	783	87.3	9.28	1472.83	38	2	0.097	0.109	0.0865709	0.0759356	68.64	58.92	3.46187e+09	2.22342e+08	327563586	10.51	33.97	29.57	3.30332e+09	4024045110	3.46187e+09	3123222356	3835127136	2.22342e+08	369745489	2.2674e+08	174871134	177363669	1.89194e+08	3.68218e+08	351402732	327563586	203090022	1
High	Master Protein	O75643	U5 small nuclear ribonucleoprotein 200 kDa helicase OS=Homo sapiens OX=9606 GN=SNRNP200 PE=1 SV=2	0	443.598	30	47	411	47	2136	244.4	6.06	1251.56	47	0	0.273	0.461	0.887387	0.942873	62.06	49.19	1137052070	2.12328e+08	370886196	17.01	46.03	20.03	1161509046	1.32893e+09	1137052070	906929130	893773974	303103673	449059115	2.12328e+08	1.39498e+08	2.01608e+08	4.15979e+08	370886196	368122904	525848888	313061725	1
High	Master Protein	P23528	Cofilin-1 OS=Homo sapiens OX=9606 GN=CFL1 PE=1 SV=3	0	442.4	87	24	2929	24	166	18.5	8.09	7358.54	24	0	0.541	0.669	0.900338	0.978962	72.89	66.41	1.35304e+10	6.27683e+09	9.1922e+09	19.99	35.48	19.77	1.35304e+10	1.742e+10	1.3335e+10	9.81971e+09	1.48877e+10	7.3635e+09	9.59058e+09	6.27683e+09	3.57721e+09	5.17103e+09	7.11819e+09	9.1922e+09	9.81012e+09	9.49354e+09	6.06892e+09	1
High	Master Protein	P26599	Polypyrimidine tract-binding protein 1 OS=Homo sapiens OX=9606 GN=PTBP1 PE=1 SV=2	0	435.214	46	21	1090	17	557	59.6	9.16	3452.08	21	5	0.462	0.586	0.95335	0.994002	59.64	50.85	6.47765e+09	2.61496e+09	3.91186e+09	16.44	35.48	26.94	6.47765e+09	8.45318e+09	6208424956	5.58654e+09	7.42446e+09	2.69366e+09	4286968846	2.61496e+09	1.64262e+09	2387384355	2.35143e+09	4232477201	4.5978e+09	3.91186e+09	2.78587e+09	1
High	Master Protein	P04083	Annexin A1 OS=Homo sapiens OX=9606 GN=ANXA1 PE=1 SV=2	0	432.85	74	29	1572	29	346	38.7	7.02	4965.06	29	0	0.815	0.924	0.620783	0.872418	56.05	51.61	6627411636	4.42953e+09	6.99281e+09	17.41	45.91	23.75	6627411636	8862002965	6.34533e+09	6032656838	8.27712e+09	6.14979e+09	9792727055	4.27117e+09	3.29642e+09	4.42953e+09	4.45044e+09	8.05082e+09	6.99281e+09	8.41965e+09	6.00046e+09	1
High	Master Protein	P31948	Stress-induced-phosphoprotein 1 OS=Homo sapiens OX=9606 GN=STIP1 PE=1 SV=1	0	432.702	56	43	994	43	543	62.6	6.8	2746.32	43	0	0.345	0.387	0.968789	0.872766	60.42	61.31	6421496998	1.76009e+09	2.12447e+09	11.72	38.66	24.34	5.89222e+09	7.24494e+09	6421496998	5799134584	7.4856e+09	2.04649e+09	3.14768e+09	1.76009e+09	1.14902e+09	1593136686	1.58898e+09	2.12447e+09	2.30554e+09	2.37952e+09	1.30156e+09	1
High	Master Protein	P09211	Glutathione S-transferase P OS=Homo sapiens OX=9606 GN=GSTP1 PE=1 SV=2	0	431.5	71	15	1202	15	210	23.3	5.64	4143.34	15	0	0.515	0.658	0.913592	0.979475	54.7	57.55	6103744852	3.27998e+09	4444881855	14.59	42.59	29.88	6358102220	7064295400	6103744852	4803163424	5431657424	5.29641e+09	4.69345e+09	3.27998e+09	1.63354e+09	2.63669e+09	2.27013e+09	4444881855	5096119683	5.38302e+09	3.69867e+09	1
High	Master Protein	Q99798	Aconitate hydratase, mitochondrial OS=Homo sapiens OX=9606 GN=ACO2 PE=1 SV=2	0	431.141	56	35	728	35	780	85.4	7.61	2143.55	35	0	0.532	0.882	0.900338	0.889806	63.02	51.18	2004514240	9.4936e+08	1.30488e+09	21.41	41.81	23.53	2.01334e+09	1827173532	2004514240	1376512415	2.54009e+09	1.02107e+09	1.91021e+09	9.05902e+08	7.38435e+08	9.4936e+08	1.30374e+09	1.78905e+09	1569690399	1.30488e+09	9.25879e+08	1
High	Master Protein	Q92945	Far upstream element-binding protein 2 OS=Homo sapiens OX=9606 GN=KHSRP PE=1 SV=4	0	430.766	47	32	1050	26	711	73.1	7.3	3180.89	32	5	0.365	0.35	0.989466	0.83828	56.59	50.72	5.04366e+09	1.66636e+09	1685950419	14.6	34.57	16.34	5.04366e+09	5600907735	5011703402	4612415089	6.63861e+09	2038618338	2.85567e+09	1.50791e+09	1.18664e+09	1.66636e+09	1.48236e+09	1973211917	1.93545e+09	1685950419	1.34422e+09	1
High	Master Protein	P31946	14-3-3 protein beta/alpha OS=Homo sapiens OX=9606 GN=YWHAB PE=1 SV=3	0	428.485	76	27	1123	15	246	28.1	4.83	2921.97	27	5	0.775	0.745	0.659033	0.95138	70.62	70.19	3.14205e+09	2.19312e+09	2216888396	21.09	44.1	24.49	3.0257e+09	3616430327	3.14205e+09	2.69069e+09	4.54156e+09	2.04455e+09	4357913178	2.21502e+09	1542019784	2.19312e+09	1.34452e+09	2.62644e+09	2355067995	2216888396	1.78005e+09	1
High	Master Protein	P60842	Eukaryotic initiation factor 4A-I OS=Homo sapiens OX=9606 GN=EIF4A1 PE=1 SV=1	0	423.674	71	27	861	14	406	46.1	5.48	2391.82	27	12	0.295	0.437	0.907244	0.923746	67.44	70.03	5461132775	1.37186e+09	1.98062e+09	23.53	46.39	23.55	5461132775	7.63418e+09	5.01667e+09	4.39566e+09	7.14521e+09	1.54825e+09	2.82128e+09	1.37186e+09	9.28502e+08	1.21651e+09	1.81965e+09	2.11166e+09	1.98062e+09	2.69876e+09	1.40317e+09	1
High	Master Protein	P22102	Trifunctional purine biosynthetic protein adenosine-3 OS=Homo sapiens OX=9606 GN=GART PE=1 SV=1	0	418.539	42	33	443	33	1010	107.7	6.7	1501.96	33	0	0.169	0.192	0.514086	0.408065	68.48	66.76	2837205233	2.53565e+08	3.93268e+08	18.41	58.88	36.32	2837205233	3647953501	2730187841	2187507413	3101175188	2.53565e+08	665089710	274875036	1.90002e+08	2.4738e+08	2.91675e+08	491413812	3.93268e+08	683215615	320013136	1
High	Master Protein	Q9Y4L1	Hypoxia up-regulated protein 1 OS=Homo sapiens OX=9606 GN=HYOU1 PE=1 SV=1	0	417.481	46	40	713	40	999	111.3	5.22	1985.69	40	0	0.351	0.474	0.975138	0.948662	58.33	57.48	2676297518	7.34292e+08	1.13789e+09	17.75	42.64	18.4	2426372389	2676297518	2760517149	2169053046	3.44499e+09	776192985	1.46593e+09	730907775	5.21541e+08	7.34292e+08	1093174540	1.3762e+09	1.13789e+09	1.17889e+09	8.05081e+08	1
High	Master Protein	P61158	Actin-related protein 3 OS=Homo sapiens OX=9606 GN=ACTR3 PE=1 SV=3	0	415.885	71	26	1508	26	418	47.3	5.88	4671.77	26	0	0.647	0.897	0.789701	0.887657	72.89	62.09	5.59566e+09	2.76346e+09	6.03481e+09	20.12	44.78	30.37	5.45053e+09	8013111685	5.59566e+09	4.89637e+09	6622809910	2.76346e+09	5407275085	2.85824e+09	1.75245e+09	2.58304e+09	3.46908e+09	6.03481e+09	6.27429e+09	6.32229e+09	3.32953e+09	1
High	Master Protein	P04844	Dolichyl-diphosphooligosaccharide--protein glycosyltransferase subunit 2 OS=Homo sapiens OX=9606 GN=RPN2 PE=1 SV=3	0	415.437	46	21	623	21	631	69.2	5.69	2385.72	21	0	0.369	0.616	0.992643	0.994002	73.06	86.29	2156244010	6.69896e+08	1.21599e+09	24.39	45.25	28.65	1963521122	3175952424	2465874666	1727532102	2156244010	846965998	1.24199e+09	6.69896e+08	3.51365e+08	577817520	1.21599e+09	1315028475	1.13888e+09	1441837854	5.92392e+08	1
High	Master Protein	P48595	Serpin B10 OS=Homo sapiens OX=9606 GN=SERPINB10 PE=1 SV=1	0	411.484	80	29	875	29	397	45.4	6.16	2393.12	29	0	0.401	0.36	0.994245	0.843964	70.84	74.67	5.50191e+09	2.24573e+09	1.89396e+09	16.95	34.29	28.43	4.98225e+09	6.17903e+09	5.50191e+09	4.68222e+09	7.07584e+09	2.64934e+09	3.87386e+09	2131292813	1.59186e+09	2.24573e+09	1.576e+09	2.23669e+09	1.89396e+09	2.0928e+09	9.80924e+08	1
High	Master Protein	P33241	Lymphocyte-specific protein 1 OS=Homo sapiens OX=9606 GN=LSP1 PE=1 SV=1	0	409.25	84	24	776	24	339	37.2	4.74	2601.87	24	0	2.29	3.366	0.0135788	0.0693989	85.39	64.86	638546302	1.72064e+09	2.44601e+09	21.46	49.08	15.83	638546302	6.542e+08	531538259	559927538	8.88066e+08	2.15564e+09	3.69058e+09	1.72064e+09	1.03614e+09	1.61763e+09	1.81693e+09	2.54926e+09	2.54485e+09	2.44601e+09	1.92213e+09	1
High	Master Protein	Q3ZCM7	Tubulin beta-8 chain OS=Homo sapiens OX=9606 GN=TUBB8 PE=1 SV=2	0	401.803	36	14	2047	2	444	49.7	4.89	5937.6	14	0	0.013	0.019	2.98601e-07	3.35728e-06	20.77	32.17	539814144	7030266	1.16705e+07	29.48		34.33	464203616	840941888	811937152	539814144	477106272			7030266					14950347		9110162	1
High	Master Protein	Q16891	MICOS complex subunit MIC60 OS=Homo sapiens OX=9606 GN=IMMT PE=1 SV=1	0	401.537	58	49	924	49	758	83.6	6.48	2372.57	49	0	0.868	1.111	0.548942	0.795832	62.88	55.2	2.14945e+09	1.47964e+09	1.75187e+09	11.61	28.97	17.75	1.78983e+09	2.14945e+09	1.95761e+09	2.17534e+09	2.43676e+09	1.60046e+09	2.1529e+09	1.30602e+09	9.68332e+08	1.47964e+09	1.75187e+09	2.16892e+09	2.09481e+09	1.59664e+09	1.41935e+09	1
High	Master Protein	Q14980	Nuclear mitotic apparatus protein 1 OS=Homo sapiens OX=9606 GN=NUMA1 PE=1 SV=2	0	395.696	28	50	448	50	2115	238.1	5.78	1175.5	50	0	0.409	0.517	0.992643	0.969313	51.44	58.35	1163222571	5.32107e+08	7.94322e+08	20.55	44.72	19.15	1163222571	1343679066	1.08497e+09	1024167476	1664831380	583084388	1058410174	5.32107e+08	3.48945e+08	4.89239e+08	741239616	828395530	7.39713e+08	1.12861e+09	7.94322e+08	1
High	Master Protein	P33993	DNA replication licensing factor MCM7 OS=Homo sapiens OX=9606 GN=MCM7 PE=1 SV=4	0	393.703	56	35	620	35	719	81.3	6.46	1919.46	35	0	0.134	0.121	0.289407	0.111604	73.03	82.95	5.43758e+09	6.42656e+08	5.79855e+08	16.17	28.78	13.07	5122490980	7.1844e+09	5.43758e+09	4.83829e+09	5660607655	6.42656e+08	900993963	6.83897e+08	450861070	4.7712e+08	4.81216e+08	6.06054e+08	627690794	5.79855e+08	4.7148e+08	1
High	Master Protein	Q9Y3Z3	Deoxynucleoside triphosphate triphosphohydrolase SAMHD1 OS=Homo sapiens OX=9606 GN=SAMHD1 PE=1 SV=2	0	391.01	58	39	1118	39	626	72.2	7.14	2922.26	39	0	0.611	0.982	0.827001	0.849816	65.68	50.68	3.77937e+09	2.21482e+09	3714510656	21.47	43.21	17.09	3.77937e+09	4481076442	3.4761e+09	3.44696e+09	5555916602	2.66301e+09	4.50652e+09	2.21482e+09	1.57924e+09	2.08939e+09	3.37119e+09	4113376356	3714510656	3909174550	2.57218e+09	1
High	Master Protein	Q08211	ATP-dependent RNA helicase A OS=Homo sapiens OX=9606 GN=DHX9 PE=1 SV=4	0	388.673	37	43	928	43	1270	140.9	6.84	2508.61	43	0	0.378	0.551	0.992643	0.98272	72.5	66.35	4674837987	1.3551e+09	2.04533e+09	16.55	36.29	24.38	3.91294e+09	5.15644e+09	4674837987	3593555760	5.2861e+09	1369113642	2.34181e+09	1.3551e+09	9.38887e+08	1254048714	1.68539e+09	2.57249e+09	2.38472e+09	2.04533e+09	1.37719e+09	1
High	Master Protein	P49588	Alanine--tRNA ligase, cytoplasmic OS=Homo sapiens OX=9606 GN=AARS1 PE=1 SV=2	0	383.5	51	40	624	40	968	106.7	5.53	1662.59	40	0	0.221	0.221	0.756842	0.525567	50.55	41.73	2.33221e+09	4.29676e+08	3.8107e+08	12.63	44.49	24.53	2.30909e+09	2.33221e+09	2.3561e+09	1.88881e+09	2.7149e+09	4.29676e+08	7.8788e+08	4.73132e+08	2.30424e+08	3.80057e+08	3.8107e+08	4.44693e+08	4.66772e+08	3.24598e+08	2.42767e+08	1
High	Master Protein	Q58FF7	Putative heat shock protein HSP 90-beta-3 OS=Homo sapiens OX=9606 GN=HSP90AB3P PE=5 SV=1	0	383.135	30	31	3209	1	597	68.3	4.79	5702.93	31	0	0.44	0.601	0.992643	0.997727	33.1	55.11	154215232	67911288	78459648	34.98	23.83	51.07	119790568	249837776	154215232	156978048	109734736	84435600	67911288	82903072	45415728	60527744	78459648	150125584	131781568	31526790	74794792	1
High	Master Protein	Q9BWD1	Acetyl-CoA acetyltransferase, cytosolic OS=Homo sapiens OX=9606 GN=ACAT2 PE=1 SV=2	0	382.2	57	17	444	17	397	41.3	6.92	1550.39	17	0	0.174	0.307	0.533494	0.777865	76.23	85.31	1856421089	306986838	514310490	23.32	47.4	41.8	1856421089	2690054642	1870392250	1498214358	1736100652	390565587	4.13e+08	1.90064e+08	1.01314e+08	306986838	243648734	514310490	755397686	667094462	3.55264e+08	1
High	Master Protein	P40121	Macrophage-capping protein OS=Homo sapiens OX=9606 GN=CAPG PE=1 SV=2	0	381.977	59	18	1040	18	348	38.5	6.19	3174.77	18	0	1.772	2.363	0.0507387	0.224491	58.53	52.93	1542690028	3.10414e+09	4481444815	24.73	37.54	25.59	1542690028	1821127272	1.34028e+09	1.2589e+09	2.26016e+09	3467412335	5.52163e+09	2779911248	2.15222e+09	3.10414e+09	3436828925	5095458016	4481444815	5773866232	3090940123	1
High	Master Protein	P49321	Nuclear autoantigenic sperm protein OS=Homo sapiens OX=9606 GN=NASP PE=1 SV=2	0	379.608	35	23	506	23	788	85.2	4.3	1519.34	23	0	0.195	0.328	0.64491	0.805359	53.77	45.23	3925223957	6.62891e+08	1.152e+09	10.83	32.91	15.01	3897668710	4.45945e+09	4.54378e+09	3.48049e+09	3925223957	8.28575e+08	1.1454e+09	6.34449e+08	4.98962e+08	6.62891e+08	1.04251e+09	1.23651e+09	1.3377e+09	1.152e+09	8.99378e+08	1
High	Master Protein	Q15029	116 kDa U5 small nuclear ribonucleoprotein component OS=Homo sapiens OX=9606 GN=EFTUD2 PE=1 SV=1	0	377.526	46	33	543	32	972	109.4	5	1487.15	33	0	0.277	0.365	0.888072	0.849816	58.72	53.64	1.99742e+09	491830773	6.07444e+08	16.65	43.44	21.54	1.99742e+09	2.44145e+09	2.0306e+09	1.51049e+09	1.94661e+09	600646219	947509073	491830773	3.25597e+08	412536573	6.78718e+08	8.15808e+08	6.07444e+08	5.67241e+08	4.53321e+08	1
High	Master Protein	P04899	Guanine nucleotide-binding protein G(i) subunit alpha-2 OS=Homo sapiens OX=9606 GN=GNAI2 PE=1 SV=3	0	377.373	63	22	958	16	355	40.4	5.54	2808.15	22	6	0.899	1.266	0.517345	0.717568	68.48	76.09	2.18819e+09	1.9458e+09	3.2104e+09	12.39	43.65	22.46	2.18819e+09	2610488880	2158643696	2150478172	2773876598	2.18297e+09	3.85229e+09	1.94198e+09	1.23228e+09	1.9458e+09	2681106832	3.81888e+09	3.2104e+09	4.00969e+09	2.32246e+09	1
High	Master Protein	Q92499	ATP-dependent RNA helicase DDX1 OS=Homo sapiens OX=9606 GN=DDX1 PE=1 SV=2	0	377.138	44	25	538	25	740	82.4	7.23	1628.77	25	0	0.35	0.369	0.972797	0.849816	54.41	79.35	1.85042e+09	3.35085e+08	5.37126e+08	17.34	43.25	18.69	1.63764e+09	2.28944e+09	2.31916e+09	1.63834e+09	1.85042e+09	505876099	696323309	3.02398e+08	2.56454e+08	3.35085e+08	5.3241e+08	5.97347e+08	6.89346e+08	5.37126e+08	4.06587e+08	1
High	Master Protein	P29350	Tyrosine-protein phosphatase non-receptor type 6 OS=Homo sapiens OX=9606 GN=PTPN6 PE=1 SV=1	0	376.647	65	38	1145	38	595	67.5	7.78	3094.93	38	0	0.795	1.129	0.636569	0.794396	58.95	59.17	5312989434	3.48283e+09	5.37356e+09	18.48	39.36	17.6	4928724173	6578375346	5312989434	4389684521	6748228786	4.38017e+09	6.54158e+09	3.40318e+09	2.32061e+09	3.48283e+09	3.8986e+09	5.37356e+09	5.71552e+09	5.71926e+09	4171043674	1
High	Master Protein	P62805	Histone H4 OS=Homo sapiens OX=9606 GN=H4C16 PE=1 SV=2	0	374.889	75	20	2788	20	103	11.4	11.36	8036.3	20	0	0.379	0.454	0.992643	0.933851	64.6	72.06	7.06144e+10	2.81617e+10	3.83617e+10	16.76	44.94	24.06	6.7667e+10	8.13306e+10	7.06144e+10	5.79772e+10	8.96665e+10	3.64491e+10	5.8078e+10	2.81617e+10	2.00973e+10	2.4423e+10	3.8328e+10	5.71783e+10	4.44033e+10	3.83617e+10	3.01647e+10	1
High	Master Protein	P08575	Receptor-type tyrosine-protein phosphatase C OS=Homo sapiens OX=9606 GN=PTPRC PE=1 SV=3	0	370.85	30	35	831	35	1306	147.4	6.15	2133.76	35	0	2.473	3.181	0.00865338	0.0847792	56.1	52.62	5.3831e+08	1.83e+09	2.97663e+09	19.37	42.26	23.2	5.37329e+08	651050558	450867482	5.3831e+08	7.41008e+08	2283341709	3.63499e+09	1.83e+09	1.20827e+09	1.82155e+09	2.42058e+09	2.97663e+09	3.19418e+09	3.41142e+09	1.82583e+09	1
High	Master Protein	O00299	Chloride intracellular channel protein 1 OS=Homo sapiens OX=9606 GN=CLIC1 PE=1 SV=4	0	369.426	69	19	1321	19	241	26.9	5.17	4136.23	19	0	0.538	0.795	0.900338	0.93059	48.19	44.04	9129347876	4547532031	6674903735	15.64	41.55	27.68	9129347876	10465066780	8985975068	7850179492	11765999060	5319227804	8355628542	4.31499e+09	2.65483e+09	4547532031	3.63578e+09	7303081766	8202502328	6674903735	5.72286e+09	1
High	Master Protein	P52209	6-phosphogluconate dehydrogenase, decarboxylating OS=Homo sapiens OX=9606 GN=PGD PE=1 SV=3	0	368.361	55	31	1400	31	483	53.1	7.23	3479.23	31	0	1.426	2.039	0.131028	0.334822	76.41	58.42	6302649037	6.80313e+09	9.77541e+09	14.93	41.6	21.44	6.07023e+09	7813932371	6302649037	5792155675	7930235581	7.49155e+09	1.25811e+10	6.0994e+09	4.30338e+09	6.80313e+09	7.32344e+09	1.09565e+10	10125110485	9.77541e+09	6.50917e+09	1
High	Master Protein	P40926	Malate dehydrogenase, mitochondrial OS=Homo sapiens OX=9606 GN=MDH2 PE=1 SV=3	0	368.139	70	25	1693	25	338	35.5	8.68	5750.71	25	0	0.531	0.81	0.900338	0.92497	55.7	51.93	15394975704	7.58686e+09	1.36338e+10	18.84	35.37	27.71	14896960294	20615549000	16327990523	12388969344	15394975704	1.04423e+10	1.04634e+10	5997834334	4.23963e+09	7.58686e+09	7.20432e+09	1.36338e+10	1.47926e+10	15425445134	1.05792e+10	1
High	Master Protein	P58876	Histone H2B type 1-D OS=Homo sapiens OX=9606 GN=H2BC5 PE=1 SV=2	0	367.373	75	20	2265	0	126	13.9	10.32	6237.54	20	2	0.215	0.565	0.735819	0.991982	65.55	70.67	1.41394e+09	2.51011e+08	7.69255e+08	28.12	45.87	57.58	1.3053e+09	1.24699e+09	1.43147e+09	1.41394e+09	2.30254e+09	2.51011e+08	510178095	2.17064e+08	4.88711e+08	1.99829e+08	1.03882e+08	1.01092e+09	7.69255e+08	4.90246e+08	1.04971e+09	1
High	Master Protein	P07910	Heterogeneous nuclear ribonucleoproteins C1/C2 OS=Homo sapiens OX=9606 GN=HNRNPC PE=1 SV=4	0	363.881	65	25	963	16	306	33.7	5.08	2456.55	25	8	0.615	0.734	0.823085	0.955656	67.49	66.68	5.98792e+09	3.46483e+09	4.31639e+09	9.58	37.39	18.96	5.73496e+09	6.73396e+09	5.98792e+09	5.3932e+09	6.66626e+09	4.10804e+09	5.48855e+09	3.46483e+09	1.89112e+09	2.95803e+09	3.63034e+09	4.84275e+09	4.97814e+09	4.31639e+09	3.12506e+09	1
High	Master Protein	Q9UQ80	Proliferation-associated protein 2G4 OS=Homo sapiens OX=9606 GN=PA2G4 PE=1 SV=3	0	360.788	66	30	795	30	394	43.8	6.55	2074.74	30	0	0.2	0.196	0.671643	0.424048	57.02	50.29	6.36946e+09	1.12875e+09	1.14378e+09	20.19	41.62	18.09	6.02776e+09	7.46568e+09	6.36946e+09	5.20336e+09	8718758951	1.12875e+09	2.1559e+09	1.12898e+09	8.27012e+08	1.01447e+09	1.00123e+09	1.1589e+09	1.14378e+09	1.24777e+09	7.56502e+08	1
High	Master Protein	P50395	Rab GDP dissociation inhibitor beta OS=Homo sapiens OX=9606 GN=GDI2 PE=1 SV=2	0	360.431	67	29	609	22	445	50.6	6.47	1764.29	29	6	0.601	0.754	0.834061	0.948662	62.54	59.64	2639591394	1.28735e+09	1.92416e+09	16.28	40.82	22.23	2175212968	2705542030	2639591394	1912904829	2871292114	1379412835	2.42797e+09	1.28735e+09	8.52945e+08	1.25367e+09	1.87033e+09	1955212161	1.92416e+09	2229575935	1.14264e+09	1
High	Master Protein	P23141	Liver carboxylesterase 1 OS=Homo sapiens OX=9606 GN=CES1 PE=1 SV=2	0	359.496	57	29	748	29	567	62.5	6.6	2064.72	29	0	0.445	0.505	0.968789	0.96487	75.42	70.57	3.35225e+09	1301172152	1.64406e+09	15.11	47.55	23.14	3.35225e+09	4018680671	2.92875e+09	2.96345e+09	3.94052e+09	1.54593e+09	2.66712e+09	1.22482e+09	756299311	1301172152	1.29079e+09	1.81563e+09	1.64406e+09	1807418243	1.01613e+09	1
High	Master Protein	P25205	DNA replication licensing factor MCM3 OS=Homo sapiens OX=9606 GN=MCM3 PE=1 SV=3	0	359.34	47	37	538	37	808	90.9	5.77	1445.72	37	0	0.141	0.136	0.338215	0.162874	52.83	56.99	4.02941e+09	394505230	414133196	12.32	34.91	27.08	3.504e+09	4.61648e+09	4.02941e+09	3.61869e+09	4.48755e+09	4.31377e+08	758885583	394505230	372400537	3.86718e+08	3.57369e+08	6.05111e+08	4.70225e+08	414133196	3.02101e+08	1
High	Master Protein	P52272	Heterogeneous nuclear ribonucleoprotein M OS=Homo sapiens OX=9606 GN=HNRNPM PE=1 SV=3	0	359.199	61	45	1094	45	730	77.5	8.7	2628.67	45	0	0.47	0.522	0.948781	0.973662	63.68	58.91	5448913808	2.47477e+09	2.97957e+09	14.52	40.56	15.38	4824163574	5.74601e+09	5448913808	5397965166	7.04543e+09	2.9009e+09	4522977021	2.47477e+09	1.58776e+09	2.17982e+09	2.79843e+09	3.10921e+09	3465004329	2.97957e+09	2.24514e+09	1
High	Master Protein	P37802	Transgelin-2 OS=Homo sapiens OX=9606 GN=TAGLN2 PE=1 SV=3	0	357.05	93	22	673	22	199	22.4	8.25	1978.52	22	0	0.224	0.266	0.767324	0.671587	71.33	55.07	4.07635e+09	1.07673e+09	1.07062e+09	19.14	39.44	22.44	3.51431e+09	4899875521	4.07635e+09	3152348887	4863708466	1216339789	1.91361e+09	1.07673e+09	7.20552e+08	8.92077e+08	8.41841e+08	1.07062e+09	1130105233	1.16404e+09	6.53032e+08	1
High	Master Protein	P09874	Poly [ADP-ribose] polymerase 1 OS=Homo sapiens OX=9606 GN=PARP1 PE=1 SV=4	0	355.823	44	36	590	36	1014	113	8.88	1774.01	36	0	0.252	0.299	0.827346	0.765793	54.9	62.2	3.18997e+09	6.85468e+08	7.68771e+08	17.04	32.54	25.71	2.44717e+09	2923634986	3408738934	3.18997e+09	3.8972e+09	710897154	1.06713e+09	6.85468e+08	4.98822e+08	525243238	6.31267e+08	8.36292e+08	7.68771e+08	982108976	485955114	1
High	Master Protein	P05455	Lupus La protein OS=Homo sapiens OX=9606 GN=SSB PE=1 SV=2	0	354.777	66	28	688	28	408	46.8	7.12	2073.96	28	0	0.25	0.29	0.824197	0.740241	62.73	53.4	3.79102e+09	6.7189e+08	6.90922e+08	23.25	46.39	22.03	3570175568	3.79102e+09	3.82047e+09	3.36181e+09	5.69981e+09	6.78228e+08	1.43934e+09	6.7189e+08	5.1856e+08	6.53475e+08	5.76511e+08	8.08374e+08	6.90922e+08	813120882	4.72606e+08	1
High	Master Protein	P31930	Cytochrome b-c1 complex subunit 1, mitochondrial OS=Homo sapiens OX=9606 GN=UQCRC1 PE=1 SV=3	0	354.747	56	23	683	23	480	52.6	6.37	2155.85	23	0	0.802	1.247	0.636569	0.729814	70.63	63.7	1.52558e+09	7.56677e+08	1.50998e+09	25.98	44.5	22.11	1019961936	2084867601	1.52558e+09	1.33174e+09	1.68541e+09	9.48932e+08	1.61025e+09	7.368e+08	5.53097e+08	7.56677e+08	1.12577e+09	1.62607e+09	1.6338e+09	1.50998e+09	9.76304e+08	1
High	Master Protein	P04843	Dolichyl-diphosphooligosaccharide--protein glycosyltransferase subunit 1 OS=Homo sapiens OX=9606 GN=RPN1 PE=1 SV=1	0	354.564	59	38	1140	38	607	68.5	6.38	3202.56	38	0	0.423	0.634	0.988699	0.991982	58.47	56.93	5.60174e+09	2.02371e+09	3.7007e+09	13.24	38.79	18.4	5.28106e+09	6.92382e+09	5.42632e+09	5.60174e+09	6.82269e+09	2.80479e+09	4.0879e+09	2.02371e+09	1651128277	2.00558e+09	2.95235e+09	3.9015e+09	3.83502e+09	3.7007e+09	2496685333	1
High	Master Protein	Q6S8J3	POTE ankyrin domain family member E OS=Homo sapiens OX=9606 GN=POTEE PE=2 SV=3	0	352.492	12	13	7666	1	1075	121.3	6.2	19460	13	1	1.189	1.577	0.254988	0.537478	70.52	73.65	966635736	708239126	1108467682	19.24	66.91	42.53	681780646	837338992	966635736	1007719848	1.15453e+09	1624038253	2117138850	3.70036e+08	6.83333e+08	708239126	4.39806e+08	1560107998	1612935648	1108467682	945192126	1
High	Master Protein	P23368	NAD-dependent malic enzyme, mitochondrial OS=Homo sapiens OX=9606 GN=ME2 PE=1 SV=1	0	352.187	61	21	484	20	584	65.4	7.61	1314.92	21	1	0.603	0.808	0.831824	0.925341	66.04	49.63	1.28668e+09	729886464	1171334861	19.4	43.41	19.26	1.28668e+09	1.79531e+09	1255271488	1.12661e+09	1587566134	8.11484e+08	1.37201e+09	686367937	4.22197e+08	729886464	996936864	1358108285	1237604579	1171334861	809875445	1
High	Master Protein	O60814	Histone H2B type 1-K OS=Homo sapiens OX=9606 GN=H2BC12 PE=1 SV=3	0	351.452	75	20	2082	2	126	13.9	10.32	5554.12	20	23	0.415	0.745	0.992643	0.95138	92.36	71.68	6.18935e+10	3.09613e+10	45746830772	9.01	44.47	21.32	6.09025e+10	6.65154e+10	6.18935e+10	55558179274	70467649566	3.44053e+10	6.52806e+10	29175726832	2.41041e+10	3.09613e+10	45746830772	6.08235e+10	5.16827e+10	41224755626	3.4708e+10	1
High	Master Protein	Q99497	Parkinson disease protein 7 OS=Homo sapiens OX=9606 GN=PARK7 PE=1 SV=2	0	351.381	97	23	771	23	189	19.9	6.79	2426.16	23	0	0.46	0.557	0.955203	0.986351	46.37	46.76	5.09771e+09	1879137626	2.84026e+09	15.71	40.32	16.34	5.09771e+09	6448945244	5.51928e+09	4.16771e+09	5.07554e+09	1852037844	3.54947e+09	1.90969e+09	1.31179e+09	1879137626	2.44132e+09	3.22164e+09	2.84026e+09	2956535230	2.09904e+09	1
High	Master Protein	P62937	Peptidyl-prolyl cis-trans isomerase A OS=Homo sapiens OX=9606 GN=PPIA PE=1 SV=2	0	349.692	86	16	1694	14	165	18	7.81	4948.63	16	2	0.315	0.399	0.938727	0.888287	71.55	64.83	23223628689	7.74133e+09	1.04759e+10	24	34.43	20.22	2.29736e+10	2.49902e+10	2.23972e+10	23223628689	3.72721e+10	9.66366e+09	1.34613e+10	7.59243e+09	5.4136e+09	7.74133e+09	7.01933e+09	10840144704	1.25905e+10	1.04759e+10	9.563e+09	1
High	Master Protein	P07355	Annexin A2 OS=Homo sapiens OX=9606 GN=ANXA2 PE=1 SV=2	0	349.274	76	30	1209	30	339	38.6	7.75	3649.2	30	0	0.749	0.797	0.69775	0.930314	64.68	45.13	4209018851	2.18247e+09	2.51549e+09	12.1	52.82	26.81	4209018851	4638216044	3645771564	3868949062	4878390172	2.76637e+09	5308850237	2.18247e+09	1.57042e+09	2.10631e+09	2.28053e+09	3317317969	2.51549e+09	3984446232	2.20718e+09	1
High	Master Protein	Q9BSJ8	Extended synaptotagmin-1 OS=Homo sapiens OX=9606 GN=ESYT1 PE=1 SV=1	0	348.827	37	30	526	30	1104	122.8	5.83	1548.44	30	0	0.281	0.361	0.893966	0.845429	68.25	64	1.82885e+09	2.91157e+08	5.5171e+08	14.63	54.36	25.68	1578322625	2.31219e+09	1745855279	1.82885e+09	1.95155e+09	4.47963e+08	7.10617e+08	2.91157e+08	1.77886e+08	2.81656e+08	4.76488e+08	5.5171e+08	761684215	652242913	3.90644e+08	1
High	Master Protein	O75083	WD repeat-containing protein 1 OS=Homo sapiens OX=9606 GN=WDR1 PE=1 SV=4	0	348.755	59	29	837	29	606	66.2	6.65	2218.13	29	0	0.757	0.89	0.687464	0.888898	43.88	45.42	3612514320	2.61959e+09	2.94008e+09	15.16	45.14	20.63	3612514320	4213395796	3292499084	2863227016	4.02095e+09	2.77649e+09	4929610196	2.48289e+09	1.41011e+09	2.61959e+09	2.66393e+09	3.59603e+09	2.94008e+09	3.04578e+09	1.98854e+09	1
High	Master Protein	P54136	Arginine--tRNA ligase, cytoplasmic OS=Homo sapiens OX=9606 GN=RARS1 PE=1 SV=2	0	347.566	49	31	469	31	660	75.3	6.68	1220.12	31	0	0.415	0.627	0.992643	0.994002	73.61	66.59	1406744398	484991193	756125659	19.25	41.18	16.4	1406744398	1515931543	1211614311	910196745	1.48861e+09	484991193	961203604	5.22057e+08	3.78441e+08	452384329	5.42263e+08	853991013	756125659	684466412	7.86988e+08	1
High	Master Protein	P26641	Elongation factor 1-gamma OS=Homo sapiens OX=9606 GN=EEF1G PE=1 SV=3	0	347.331	57	26	1311	26	437	50.1	6.67	3618.85	26	0	0.391	0.417	0.999226	0.907067	57.96	48.25	1.2254e+10	5.01198e+09	5.8359e+09	24.11	38.6	18.07	1.2254e+10	15239341430	11984272460	1.09581e+10	1.9221e+10	5.01198e+09	9.22746e+09	4.53674e+09	3.76326e+09	5109496741	4.59979e+09	6.80713e+09	6.50539e+09	5.8359e+09	4.64635e+09	1
High	Master Protein	P30740	Leukocyte elastase inhibitor OS=Homo sapiens OX=9606 GN=SERPINB1 PE=1 SV=1	0	345.642	62	24	855	23	379	42.7	6.28	2217.92	24	1	1.095	1.149	0.331111	0.784289	75.46	83.3	2.48549e+09	3.25058e+09	3.52208e+09	16.48	30.03	25.08	2.45737e+09	3.34123e+09	2.41564e+09	2.48549e+09	3.23305e+09	3.94031e+09	5.09451e+09	3.25058e+09	2.25178e+09	3.11914e+09	2.85332e+09	4.19987e+09	3.52208e+09	4.32028e+09	2.31027e+09	1
High	Master Protein	P35908	Keratin, type II cytoskeletal 2 epidermal OS=Homo sapiens OX=9606 GN=KRT2 PE=1 SV=2	0	345.411	65	32	740	24	639	65.4	8	1841.86	32	5	0.793	1.121	0.636569	0.795832	73.47	77.33	1.05108e+09	8.65718e+08	1.82226e+09	34.42	55.99	26.26	8.6886e+08	1.05108e+09	9.00984e+08	1.55886e+09	1.82245e+09	9.29486e+08	2.18597e+09	6.91645e+08	8.15649e+08	8.65718e+08	1.9285e+09	1.17607e+09	1.82226e+09	2.14918e+09	1.22571e+09	1
High	Master Protein	P11413	Glucose-6-phosphate 1-dehydrogenase OS=Homo sapiens OX=9606 GN=G6PD PE=1 SV=4	0	344.119	59	31	1213	31	515	59.2	6.84	3280.28	31	0	2.541	3.025	0.00736765	0.101536	68.59	63.03	1453290054	3506565751	5.23689e+09	13.6	42.06	26.21	1453290054	1837543398	1444150097	1.29924e+09	1647384270	4371497902	6.86074e+09	3.2366e+09	2.38428e+09	3506565751	4.00303e+09	6.22236e+09	5.23689e+09	5.28696e+09	3.02899e+09	1
High	Master Protein	P26640	Valine--tRNA ligase OS=Homo sapiens OX=9606 GN=VARS1 PE=1 SV=4	0	343.672	33	31	459	31	1264	140.4	7.59	1357.04	31	0	0.235	0.347	0.788587	0.834298	56.49	44.82	1681754840	2.78755e+08	384295692	19.38	52.87	27.05	1.33224e+09	1892163560	1681754840	1386542868	2092830746	361507292	662121621	2.61094e+08	1.87132e+08	2.78755e+08	363583141	509769620	384295692	552375549	2.75355e+08	1
High	Master Protein	P41250	Glycine--tRNA ligase OS=Homo sapiens OX=9606 GN=GARS1 PE=1 SV=3	0	343.412	49	31	499	31	739	83.1	7.03	1447.54	31	0	0.345	0.359	0.968789	0.843819	61.09	64.94	1877247256	5.22765e+08	638910299	20.96	40.49	36.66	1619119056	2283122844	1877247256	1340836910	2177800838	594915854	971387712	5.22765e+08	3.29289e+08	5.07721e+08	4.21049e+08	695270167	731363236	638910299	2.6056e+08	1
High	Master Protein	P06396	Gelsolin OS=Homo sapiens OX=9606 GN=GSN PE=1 SV=1	0	342.475	45	28	777	28	782	85.6	6.28	2146.71	28	0	2.854	2.015	0.00358661	0.344116	58.87	51.76	1447032328	2.9384e+09	1.63827e+09	12.74	35.35	27.99	1447032328	1738465251	1397597342	1330172567	1740495642	3.3554e+09	4.28114e+09	2093085378	1.72623e+09	2.9384e+09	1.63827e+09	2.53774e+09	2.50432e+09	1.50081e+09	1.4811e+09	1
High	Master Protein	P36776	Lon protease homolog, mitochondrial OS=Homo sapiens OX=9606 GN=LONP1 PE=1 SV=2	0	341.404	39	29	470	29	959	106.4	6.39	1316.36	29	0	0.267	0.487	0.862354	0.955958	75.03	65.32	1459300926	3.10052e+08	645993319	15.12	31.65	32.85	1.33891e+09	1916832710	1505640180	1387076016	1459300926	3.6003e+08	517137567	2.95327e+08	2.29045e+08	3.10052e+08	3.4631e+08	728296578	826035869	645993319	453642951	1
High	Master Protein	Q02790	Peptidyl-prolyl cis-trans isomerase FKBP4 OS=Homo sapiens OX=9606 GN=FKBP4 PE=1 SV=3	0	340.968	68	30	601	30	459	51.8	5.43	1753.01	30	0	0.186	0.186	0.610646	0.382344	56.58	67.26	3.16998e+09	4.91344e+08	3.40355e+08	20.17	32.84	34.54	3.16998e+09	3.7158e+09	3060887966	2.4216e+09	4173201581	4.91344e+08	8.36121e+08	5.28235e+08	4.25159e+08	3.97052e+08	3.28272e+08	491088896	6.03352e+08	3.40355e+08	2.59285e+08	1
High	Master Protein	Q99880	Histone H2B type 1-L OS=Homo sapiens OX=9606 GN=H2BC13 PE=1 SV=3	0	340.378	75	18	2124	0	126	13.9	10.32	5979.12	18	1	0.01	0.01	8.24176e-17	7.71538e-17	83.56	62.41	308064640	699422	832145	37.04	66.51	56.91	207747084	498088992	308064640	308413504	227141648	1.32429e+06	301649	699422			543222				1.27474e+06	1
High	Master Protein	P49411	Elongation factor Tu, mitochondrial OS=Homo sapiens OX=9606 GN=TUFM PE=1 SV=3	0	339.729	59	24	854	24	455	49.8	7.61	2685.15	24	0	0.512	0.756	0.914733	0.948662	48.56	41	4154798967	1.77871e+09	3.13048e+09	12.66	39.86	18.46	3665080063	4399498597	4154798967	3427308589	4.67499e+09	2.16781e+09	3.32663e+09	1.7691e+09	1.13475e+09	1.77871e+09	2.61629e+09	3.22572e+09	3.22531e+09	3.13048e+09	2.02093e+09	1
High	Master Protein	P09429	High mobility group protein B1 OS=Homo sapiens OX=9606 GN=HMGB1 PE=1 SV=3	0	339.354	73	24	1098	15	215	24.9	5.74	3249.55	24	9	0.691	0.591	0.759932	0.997694	73.89	76.34	5.74315e+09	3.95116e+09	2.80448e+09	24.97	40.17	32.21	4.50094e+09	5.74315e+09	5849463164	4433941646	7.94121e+09	4.18973e+09	7.47895e+09	3.82311e+09	2.76218e+09	3.95116e+09	1.8662e+09	3.85792e+09	4.31934e+09	2.57277e+09	2.80448e+09	1
High	Master Protein	Q9NYU2	UDP-glucose:glycoprotein glucosyltransferase 1 OS=Homo sapiens OX=9606 GN=UGGT1 PE=1 SV=3	0	336.017	30	33	491	33	1555	177.1	5.63	1285.21	33	0	0.482	0.618	0.942648	0.994002	62.07	61.06	1.30085e+09	4.53684e+08	763205073	16.57	45.96	25.95	1.26876e+09	1.62156e+09	1.30085e+09	1.01492e+09	1.38096e+09	5.8196e+08	9.03651e+08	4.53684e+08	2.97095e+08	3.65893e+08	7.22457e+08	8.96948e+08	808750626	763205073	4.06274e+08	1
High	Master Protein	P54819	Adenylate kinase 2, mitochondrial OS=Homo sapiens OX=9606 GN=AK2 PE=1 SV=2	0	332.8	74	20	871	20	239	26.5	7.81	2238.57	20	0	0.371	0.413	0.992643	0.901171	84.43	79.38	4.72155e+09	1.38429e+09	1.86415e+09	20.29	45.08	28.36	4.72155e+09	5193039111	4.18195e+09	3.53063e+09	6.04857e+09	1.98028e+09	3.23654e+09	1.38429e+09	1.26937e+09	1.33708e+09	9.39887e+08	2.12554e+09	2.1114e+09	1.86415e+09	1.59993e+09	1
High	Master Protein	Q8NBS9	Thioredoxin domain-containing protein 5 OS=Homo sapiens OX=9606 GN=TXNDC5 PE=1 SV=2	0	330.414	71	23	559	23	432	47.6	5.97	1503.19	23	0	0.282	0.336	0.897499	0.812696	58.55	53.07	3.07455e+09	6.49531e+08	1.03069e+09	18.16	43.36	29.61	3.07455e+09	3.08757e+09	2.90282e+09	2267487333	3.80931e+09	6.21946e+08	1.26763e+09	6.50973e+08	4.4141e+08	6.49531e+08	6.79216e+08	1.29431e+09	1.22462e+09	1.03069e+09	6.84777e+08	1
High	Master Protein	P23246	Splicing factor, proline- and glutamine-rich OS=Homo sapiens OX=9606 GN=SFPQ PE=1 SV=2	0	329.668	46	31	799	30	707	76.1	9.44	2257.29	31	1	0.485	0.485	0.940468	0.953544	65.38	59.54	17750497647	8138117826	9.55312e+09	21.62	37.76	16.62	17750497647	20698357977	17683155975	15498078295	26438716499	9.15054e+09	1.47768e+10	7.3364e+09	5.86083e+09	8138117826	8.16322e+09	1.05855e+10	9.66815e+09	9.55312e+09	6.78666e+09	1
High	Master Protein	O00754	Lysosomal alpha-mannosidase OS=Homo sapiens OX=9606 GN=MAN2B1 PE=1 SV=3	0	327.267	29	26	805	26	1011	113.7	7.28	2299.4	26	0	0.806	1.12	0.634057	0.795832	76.09	82.96	1643136446	1401007499	2.18184e+09	26.01	39.77	24.38	1615488730	1953836888	1516151500	1643136446	2717970770	1.605e+09	2.55496e+09	1.26364e+09	9.17729e+08	1401007499	1473893054	2428235039	2.18184e+09	2.32915e+09	1.43019e+09	1
High	Master Protein	P22695	Cytochrome b-c1 complex subunit 2, mitochondrial OS=Homo sapiens OX=9606 GN=UQCRC2 PE=1 SV=3	0	327.225	52	24	653	24	453	48.4	8.63	1797.79	24	0	0.82	1.078	0.615018	0.806004	55.91	62.87	2699311721	1.17773e+09	1.45347e+09	35.94	35.47	27.16	2015239630	4735052835	2.91042e+09	2357553890	2699311721	1.17773e+09	1714584611	1.03301e+09	5.83068e+08	1.20946e+09	1337546727	1.90815e+09	1.45347e+09	1.66313e+09	8.60086e+08	1
High	Master Protein	P08571	Monocyte differentiation antigen CD14 OS=Homo sapiens OX=9606 GN=CD14 PE=1 SV=2	0	326.248	50	16	536	16	375	40.1	6.23	1712.6	16	0	5.577	8.267	2.41284e-05	0.000926644	50.59	50.53	297487030	2040884587	4421074044	16.46	32.1	26.83	341119291	344513841	2.219e+08	297212472	297487030	2.92994e+09	3388052110	2040884587	1.53184e+09	1.97075e+09	3.01927e+09	4421074044	4664412486	5620536016	3056643819	1
High	Master Protein	P33176	Kinesin-1 heavy chain OS=Homo sapiens OX=9606 GN=KIF5B PE=1 SV=1	0	326.182	45	33	522	33	963	109.6	6.51	1414.25	33	0	0.6	0.702	0.860127	0.965868	53.31	55.26	746692199	4.72748e+08	6.93073e+08	16.07	24.25	19.8	615900546	784898586	867155418	592064566	746692199	4.72748e+08	601980676	450723110	2.90298e+08	482397590	6.34402e+08	788346455	762021479	6.93073e+08	456684120	1
High	Master Protein	P34897	Serine hydroxymethyltransferase, mitochondrial OS=Homo sapiens OX=9606 GN=SHMT2 PE=1 SV=3	0	324.419	62	23	426	23	504	56	8.53	1214.86	23	0	0.287	0.393	0.900338	0.877933	44.53	56.74	2744632138	6.11243e+08	934139360	19.19	40.3	24.22	2744632138	3224067424	2367301891	2029087947	3197603112	6.24159e+08	1189402830	6.11243e+08	462283293	6.09831e+08	7.94986e+08	1094456828	934139360	1.07803e+09	573730356	1
High	Master Protein	Q14103	Heterogeneous nuclear ribonucleoprotein D0 OS=Homo sapiens OX=9606 GN=HNRNPD PE=1 SV=1	0	322.83	48	24	1060	21	355	38.4	7.81	2942.33	24	3	0.285	0.411	0.900338	0.897602	51.66	49.5	8.37641e+09	2.62759e+09	3.69597e+09	23.18	40.92	20.91	8.37641e+09	12435591060	7932510104	7.77014e+09	1.16758e+10	2.89794e+09	4.88151e+09	2.5267e+09	1.6511e+09	2.62759e+09	2.8044e+09	4.11638e+09	3.69597e+09	4.06539e+09	2.56631e+09	1
High	Master Protein	O60664	Perilipin-3 OS=Homo sapiens OX=9606 GN=PLIN3 PE=1 SV=3	0	322.57	70	22	411	22	434	47	5.44	1442.69	22	0	1.298	1.285	0.265139	0.708098	82.92	71.21	386442994	7.31568e+08	8.65837e+08	30.82	55.22	24.66	3.54013e+08	6.27776e+08	390150181	2.97254e+08	386442994	8.84378e+08	1582949886	7.31568e+08	3.99119e+08	5.54339e+08	660728996	8.65837e+08	1.02475e+09	970260562	5.55737e+08	1
High	Master Protein	Q9H4M9	EH domain-containing protein 1 OS=Homo sapiens OX=9606 GN=EHD1 PE=1 SV=2	0	322.31	55	28	520	28	534	60.6	6.83	1342.01	28	0	2.164	3.217	0.0457788	0.0814791	77.37	69.36	231783959	7.27947e+08	1.58886e+09	44.57	40.5	28.81	333218013	349296633	163059535	231783959	106049066	1.03009e+09	1225028044	5.7169e+08	4.41766e+08	7.27947e+08	896286275	1.58886e+09	1593622212	1.6585e+09	932149264	1
High	Master Protein	P30086	Phosphatidylethanolamine-binding protein 1 OS=Homo sapiens OX=9606 GN=PEBP1 PE=1 SV=3	0	321.573	86	17	498	17	187	21	7.53	1958.28	17	0	0.226	0.24	0.767324	0.589344	67.36	59.84	4223060874	8.76036e+08	9.61544e+08	15.47	36.51	16.92	4059037080	4868988092	4223060874	3452120006	5146823092	1.00377e+09	1474619126	8.76036e+08	5.3197e+08	8.25635e+08	7.72526e+08	1.01903e+09	1.08896e+09	9.61544e+08	734945816	1
High	Master Protein	Q12906	Interleukin enhancer-binding factor 3 OS=Homo sapiens OX=9606 GN=ILF3 PE=1 SV=3	0	320.683	33	27	582	27	894	95.3	8.76	1911.55	27	0	0.442	0.589	0.969576	0.997008	56.12	51.81	2797973510	1.21473e+09	1714972200	21.37	41.75	14.53	2797973510	3137448218	2607362128	2.32435e+09	3971134194	1.21473e+09	2.37316e+09	1131487080	9.1005e+08	1239368266	1767692353	1785562449	1714972200	1547150162	1225755733	1
High	Master Protein	P51991	Heterogeneous nuclear ribonucleoprotein A3 OS=Homo sapiens OX=9606 GN=HNRNPA3 PE=1 SV=2	0	320.247	47	24	678	22	378	39.6	9.01	1747.64	24	0	0.369	0.224	0.992643	0.532002	93.22	113.88	5170813801	7.68146e+08	7.82055e+08	18.23	36.79	38.85	4.53975e+09	6155530708	5170813801	3.83765e+09	5747546996	8.35886e+08	1.32581e+09	7.37431e+08	4.89419e+08	7.68146e+08	4.85141e+08	1.03991e+09	8.46025e+08	7.82055e+08	3.68553e+08	1
High	Master Protein	Q14566	DNA replication licensing factor MCM6 OS=Homo sapiens OX=9606 GN=MCM6 PE=1 SV=1	0	320.183	55	36	551	36	821	92.8	5.41	1488.47	36	0	0.164	0.129	0.485021	0.137952	60.55	62.95	3.77348e+09	522919302	4.40304e+08	18.73	49.71	24.01	3671999874	4834032059	3.77348e+09	3.21325e+09	4.95558e+09	6.79191e+08	1.12256e+09	522919302	3.30351e+08	4.45098e+08	3.99919e+08	514141191	4.40304e+08	5.46778e+08	2.8045e+08	1
High	Master Protein	P47756	F-actin-capping protein subunit beta OS=Homo sapiens OX=9606 GN=CAPZB PE=1 SV=5	0	319.676	65	23	763	23	272	30.6	6	2165.54	23	0	0.598	0.634	0.837679	0.991982	79.56	84.44	2.76323e+09	1651627615	1.71499e+09	16.86	32.97	21.82	2.76323e+09	2.99172e+09	2470014181	2436357945	3614309927	1667107064	2.73228e+09	1.58454e+09	1.16747e+09	1651627615	1.12557e+09	1.9557e+09	1.86595e+09	1.71499e+09	1.36492e+09	1
High	Master Protein	P63244	Small ribosomal subunit protein RACK1 OS=Homo sapiens OX=9606 GN=RACK1 PE=1 SV=3	0	318.995	78	23	508	23	317	35.1	7.69	1430.02	23	0	0.282	0.356	0.896889	0.83828	62.94	60.53	2747393948	5.67474e+08	9.12378e+08	26.72	52.9	36.19	2664707984	4155157203	2747393948	2.09377e+09	3.57532e+09	5.67474e+08	1370619113	6.98385e+08	4.68902e+08	4.70019e+08	735242890	9.12378e+08	9.50126e+08	1.31586e+09	4.52389e+08	1
High	Master Protein	Q06830	Peroxiredoxin-1 OS=Homo sapiens OX=9606 GN=PRDX1 PE=1 SV=1	0	317.588	76	23	867	20	199	22.1	8.13	2740.17	23	3	0.281	0.431	0.894638	0.913874	69.21	62.07	9415542436	2.127e+09	3.69908e+09	12.85	44.29	24.84	9415542436	9794073552	8248361414	7453895691	10281644962	3057562215	4.52154e+09	2.01873e+09	1.55669e+09	2.127e+09	2.2741e+09	3932816901	3785476740	3.69908e+09	2.43558e+09	1
High	Master Protein	P07954	Fumarate hydratase, mitochondrial OS=Homo sapiens OX=9606 GN=FH PE=1 SV=3	0	317.117	51	23	569	23	510	54.6	8.76	1667.49	23	0	0.43	0.572	0.982295	0.994002	53.24	59.64	3.70257e+09	1.33143e+09	1.86221e+09	17.25	38.22	16.95	3.70257e+09	4.13791e+09	3514373578	3.19684e+09	4.93365e+09	1.57219e+09	2.48775e+09	1.31265e+09	9.32169e+08	1.33143e+09	1.61946e+09	1.9511e+09	1.86221e+09	1.91179e+09	1.25195e+09	1
High	Master Protein	P08865	Small ribosomal subunit protein uS2 OS=Homo sapiens OX=9606 GN=RPSA PE=1 SV=4	0	315.984	59	14	632	14	295	32.8	4.87	2352.82	14	0	0.225	0.325	0.767324	0.80206	57.58	49.04	7.1784e+09	1508828406	2.45102e+09	11.88	49.97	30.24	6824811112	8.38295e+09	7.1784e+09	7034283480	8871501870	1936185430	3.4232e+09	1508828406	1.07994e+09	1343049642	1448711145	2.45102e+09	3.45595e+09	2781098614	2155191319	1
High	Master Protein	Q96KP4	Cytosolic non-specific dipeptidase OS=Homo sapiens OX=9606 GN=CNDP2 PE=1 SV=2	0	314.92	61	26	692	26	475	52.8	5.97	2075.06	26	0	0.434	0.541	0.978316	0.979475	60.83	51.1	2659764375	1103714522	1732222572	16.48	42.5	35.26	2659764375	3291456514	2637033694	2337619780	3452497342	1103714522	2124209962	1120991309	7.46202e+08	1053385196	1.02581e+09	1906317100	1732222572	2392185657	1093240583	1
High	Master Protein	P00367	Glutamate dehydrogenase 1, mitochondrial OS=Homo sapiens OX=9606 GN=GLUD1 PE=1 SV=2	0	313.874	54	26	969	26	558	61.4	7.8	2830.76	26	0	0.609	0.908	0.827346	0.880409	71.97	58.86	2924969011	1.66032e+09	2.85307e+09	19.49	38.78	26.37	2924969011	3277905936	2722491920	2311734847	3869450558	2282319830	3.09049e+09	1581230046	1138851595	1.66032e+09	2.23301e+09	3790116032	2938409803	2.85307e+09	1912708687	1
High	Master Protein	Q9BXP5	Serrate RNA effector molecule homolog OS=Homo sapiens OX=9606 GN=SRRT PE=1 SV=1	0	312.983	39	32	467	32	876	100.6	5.96	1239.2	32	0	0.318	0.427	0.942648	0.913699	55.12	56.85	2.0684e+09	5.14348e+08	665712022	11.79	37.19	18.34	1875458231	2333160394	2.0684e+09	1859744023	2388390302	539780946	939340729	5.14348e+08	3.70796e+08	5.12897e+08	6.49772e+08	7.79677e+08	679727009	665712022	454375613	1
High	Master Protein	Q14152	Eukaryotic translation initiation factor 3 subunit A OS=Homo sapiens OX=9606 GN=EIF3A PE=1 SV=1	0	311.05	41	59	657	59	1382	166.5	6.79	1627.93	59	0	0.177	0.184	0.553372	0.373175	62.43	71.85	5.66273e+09	5.67507e+08	6.40392e+08	13.62	35.55	28.85	5351751410	5.96694e+09	5.66273e+09	5016116185	7.08454e+09	6.03755e+08	1.0423e+09	5.67507e+08	4.55848e+08	5.5251e+08	4.86809e+08	761196261	8.19414e+08	6.40392e+08	3.95473e+08	1
High	Master Protein	P0DMV9	Heat shock 70 kDa protein 1B OS=Homo sapiens OX=9606 GN=HSPA1B PE=1 SV=1	0	310.899	57	34	792	20	641	70	5.66	1969.55	34	7	1.367	1.618	0.155129	0.525214	65.09	65.31	8.83265e+08	1336795368	1.84632e+09	21.87	24.79	21.04	839888819	8.83265e+08	983684131	706945359	1.25212e+09	1.58747e+09	2.01106e+09	1336795368	1.04777e+09	1.32094e+09	1407109370	1.87947e+09	1.84632e+09	1.92038e+09	1.14652e+09	1
High	Master Protein	Q9UQE7	Structural maintenance of chromosomes protein 3 OS=Homo sapiens OX=9606 GN=SMC3 PE=1 SV=2	0	309.957	34	36	531	36	1217	141.5	7.18	1385.93	36	0	0.46	0.528	0.955203	0.977572	53.17	72.13	1135183478	3.97544e+08	5.70497e+08	10.12	36.12	12.92	1054680042	1119935976	1135183478	1147907125	1365397638	4.61138e+08	7.06339e+08	369053577	2.83507e+08	3.97544e+08	5.45109e+08	651274661	5.70497e+08	5.97796e+08	4.5419e+08	1
High	Master Protein	P43686	26S proteasome regulatory subunit 6B OS=Homo sapiens OX=9606 GN=PSMC4 PE=1 SV=2	0	309.69	70	27	469	26	418	47.3	5.21	1154.72	27	2	0.514	0.718	0.914733	0.96132	59.43	59.7	8.19086e+08	4.85936e+08	7.10332e+08	4.63	31.31	25.95	8.19086e+08	8.88401e+08	852242187	812228611	7.89786e+08	5.36708e+08	7.40009e+08	4.85936e+08	2.94511e+08	4.83998e+08	534274859	943724267	9.69071e+08	7.10332e+08	6.10814e+08	1
High	Master Protein	P45974	Ubiquitin carboxyl-terminal hydrolase 5 OS=Homo sapiens OX=9606 GN=USP5 PE=1 SV=2	0	309.238	44	30	475	29	858	95.7	5.03	1258.02	30	1	0.559	0.733	0.884337	0.956152	63.03	61.03	886075954	5.87188e+08	7.91706e+08	19.4	39.88	14.41	7.74778e+08	1007463300	743956367	886075954	1176917224	5.87188e+08	1.09058e+09	553490028	3.99247e+08	630481252	7.12083e+08	7.91706e+08	823053454	9.52572e+08	6.56252e+08	1
High	Master Protein	P06753	Tropomyosin alpha-3 chain OS=Homo sapiens OX=9606 GN=TPM3 PE=1 SV=2	0	307.063	45	23	1375	9	285	32.9	4.72	3799.62	23	3	0.457	0.44	0.956356	0.924399	61.71	76.15	3780407984	1288819994	1.36535e+09	19.06	45.04	36.72	3897507525	3780407984	3497125392	3206769718	5148871388	1.70227e+09	2753712755	1181951224	9.60938e+08	1288819994	9.82627e+08	2348549647	1.36535e+09	1.46778e+09	1117070718	1
High	Master Protein	P13804	Electron transfer flavoprotein subunit alpha, mitochondrial OS=Homo sapiens OX=9606 GN=ETFA PE=1 SV=1	0	306.343	64	18	583	18	333	35.1	8.38	1929.79	18	0	0.366	0.583	0.989466	0.994002	61.33	64.1	1.91326e+09	6.9455e+08	1066827112	19.74	39.68	33.6	1.91326e+09	2.62127e+09	2.1589e+09	1690044427	1.66129e+09	936079718	1.10735e+09	6.9455e+08	380471424	5.52806e+08	540209998	1066827112	1.36492e+09	1249266670	7.92709e+08	1
High	Master Protein	Q13200	26S proteasome non-ATPase regulatory subunit 2 OS=Homo sapiens OX=9606 GN=PSMD2 PE=1 SV=3	0	305.583	36	28	558	28	908	100.1	5.2	1557.52	28	0	0.53	0.775	0.900338	0.942873	60.18	58.07	1.57846e+09	6.33746e+08	9.61383e+08	11.85	40.51	22.57	1.57846e+09	1.84669e+09	1.56389e+09	1.42647e+09	1.88202e+09	6.91121e+08	1.12637e+09	5.85963e+08	3.71987e+08	6.33746e+08	8.73736e+08	1.03217e+09	1.11088e+09	9.61383e+08	5.78444e+08	1
High	Master Protein	Q15393	Splicing factor 3B subunit 3 OS=Homo sapiens OX=9606 GN=SF3B3 PE=1 SV=4	0	303.224	28	23	487	23	1217	135.5	5.26	1264.11	23	0	0.326	0.486	0.948781	0.955516	60.2	45.93	1652177245	545187548	805345335	20.92	48.82	17	1652177245	2.09187e+09	1560486298	1367599798	2256003966	545187548	1211047328	592487778	403260806	517098191	754707127	9.84375e+08	805345335	896334352	6.21882e+08	1
High	Master Protein	P00441	Superoxide dismutase [Cu-Zn] OS=Homo sapiens OX=9606 GN=SOD1 PE=1 SV=2	0	301.812	91	11	425	11	154	15.9	6.13	1690.31	11	0	0.312	0.393	0.932731	0.877933	67.68	48.92	2715260453	3.95018e+08	5.35568e+08	15.12	37.94	15.96	2.53903e+09	3580942824	3312460889	2715260453	2.7123e+09	688134568	684743433	3.85114e+08	2.89509e+08	3.95018e+08	4.18754e+08	586426963	5.35568e+08	5.46264e+08	4.1087e+08	1
High	Master Protein	P16403	Histone H1.2 OS=Homo sapiens OX=9606 GN=H1-2 PE=1 SV=2	0	301.249	42	24	1365	4	213	21.4	10.93	4090.27	24	18	0.799	0.885	0.636569	0.888898	58.5	53.62	1.30543e+10	1.02973e+10	1.46016e+10	17.87	46.22	26.06	1.14111e+10	1.30543e+10	1.38641e+10	1.20852e+10	1.76242e+10	1.2887e+10	2.39988e+10	9.24499e+09	1.02973e+10	1.00131e+10	8.90493e+09	1.84356e+10	1.20362e+10	1.57202e+10	1.46016e+10	1
High	Master Protein	Q8N163	Cell cycle and apoptosis regulator protein 2 OS=Homo sapiens OX=9606 GN=CCAR2 PE=1 SV=2	0	301.018	33	23	508	23	923	102.8	5.22	1497.13	23	0	0.522	0.816	0.909904	0.923746	64.02	51.88	9.18954e+08	4.61023e+08	733473088	10.27	36.71	22.39	9.18954e+08	1100081640	844235955	897644416	930378620	498920326	830668814	411049195	3.50874e+08	4.61023e+08	5.85883e+08	733473088	989967867	8.1444e+08	600142007	1
High	Master Protein	P67936	Tropomyosin alpha-4 chain OS=Homo sapiens OX=9606 GN=TPM4 PE=1 SV=3	0	300.91	65	26	977	14	248	28.5	4.69	2880.54	26	12	0.433	0.571	0.979085	0.994002	59.28	47.75	7.73739e+09	2.72826e+09	3290601853	9.11	31.33	29.4	8038130252	7.73739e+09	7099920300	6.49173e+09	8082314092	3.17949e+09	4.50388e+09	2603654022	1.99334e+09	2.72826e+09	2.35234e+09	5.20237e+09	4046147784	3290601853	3238268166	1
High	Master Protein	P61981	14-3-3 protein gamma OS=Homo sapiens OX=9606 GN=YWHAG PE=1 SV=2	0	299.833	73	25	891	16	247	28.3	4.89	2116.87	25	0	0.581	0.584	0.856439	0.994002	42.72	44.59	1.66697e+09	987525599	8.018e+08	19.12	31.58	29.07	1460723264	1.87365e+09	1.66697e+09	1.45986e+09	2254432688	9.17237e+08	1.5714e+09	1096429134	6.71553e+08	987525599	726705094	1163796398	1.03122e+09	8.018e+08	538898538	1
High	Master Protein	Q01082	Spectrin beta chain, non-erythrocytic 1 OS=Homo sapiens OX=9606 GN=SPTBN1 PE=1 SV=2	0	299.745	25	47	323	47	2364	274.4	5.57	819.14	47	0	0.484	0.545	0.965435	0.979475	59.92	41.45	5.06924e+08	3.12392e+08	4.12079e+08	23.25	34.69	25.14	4.93207e+08	5.38463e+08	5.06924e+08	428987784	761204691	3.14803e+08	5.2715e+08	3.12392e+08	214921046	298666446	4.12079e+08	4.90495e+08	5.17845e+08	3.8143e+08	2.55456e+08	1
High	Master Protein	Q6FI13	Histone H2A type 2-A OS=Homo sapiens OX=9606 GN=H2AC19 PE=1 SV=3	0	299.504	68	14	2988	6	130	14.1	10.9	8155.19	14	9	0.387	0.926	0.996914	0.870677	68.49	80.06	6.3796e+10	2.64815e+10	5.56996e+10	17.66	43.32	39.94	5.91393e+10	7.67149e+10	7.3072e+10	4.82899e+10	6.3796e+10	3.98922e+10	5.03296e+10	1.88883e+10	2.04474e+10	2.64815e+10	2.92939e+10	9.41692e+10	7.879e+10	5.41904e+10	5.56996e+10	1
High	Master Protein	P38606	V-type proton ATPase catalytic subunit A OS=Homo sapiens OX=9606 GN=ATP6V1A PE=1 SV=2	0	298.332	48	22	599	22	617	68.3	5.52	1898.22	22	0	0.802	1.122	0.636569	0.795832	89.24	100.81	655525976	7.21322e+08	1.19202e+09	31.29	42.44	23.23	655525976	8.92487e+08	581308319	559904065	1115345227	9.88674e+08	1.36245e+09	7.21322e+08	4.10368e+08	718220113	9.82888e+08	1.19202e+09	1.31148e+09	1.23625e+09	6.89073e+08	1
High	Master Protein	P67809	Y-box-binding protein 1 OS=Homo sapiens OX=9606 GN=YBX1 PE=1 SV=3	0	296.019	58	19	555	12	324	35.9	9.88	1654.29	19	3	0.407	0.422	0.992643	0.909862	70.85	64.38	1510612321	4.35547e+08	538057413	23.62	43.16	27.11	1.32671e+09	1.26676e+09	1621447603	1510612321	2206763077	4.35547e+08	960675115	4.74316e+08	4.34418e+08	4.11129e+08	3.81214e+08	5.53723e+08	6.79246e+08	538057413	3.48519e+08	1
High	Master Protein	P08758	Annexin A5 OS=Homo sapiens OX=9606 GN=ANXA5 PE=1 SV=2	0	293.735	80	29	974	29	320	35.9	5.05	2464.48	29	0	1.494	2.308	0.109676	0.240743	77.58	73.43	2.58568e+09	3.82077e+09	6.56874e+09	19.51	45.37	17.94	2.58568e+09	3731299935	2469371234	2485587021	3278639258	4.22036e+09	8.04672e+09	3.78534e+09	2.71654e+09	3.82077e+09	5.96051e+09	7.63912e+09	6.56874e+09	8.79373e+09	5838465945	1
High	Master Protein	P30048	Thioredoxin-dependent peroxide reductase, mitochondrial OS=Homo sapiens OX=9606 GN=PRDX3 PE=1 SV=3	0	293.094	45	13	693	13	256	27.7	7.78	2260.22	13	0	0.643	0.931	0.792113	0.86636	63.49	65.93	3037771884	1.92971e+09	3275023952	10.98	49.79	25.78	3124079912	3517496898	3012528409	2576940624	3037771884	2.4272e+09	3988674743	1.92971e+09	1.00807e+09	1.78036e+09	2.59662e+09	4342443577	3275023952	3.62742e+09	2.25201e+09	1
High	Master Protein	Q14974	Importin subunit beta-1 OS=Homo sapiens OX=9606 GN=KPNB1 PE=1 SV=2	0	293.053	33	24	747	24	876	97.1	4.78	2013.38	24	0	0.391	0.555	0.999226	0.985725	53.63	48.56	4.32251e+09	1427561708	2.20634e+09	15.64	38.34	18.29	4.08067e+09	5.11013e+09	4.32251e+09	3.31187e+09	4.65339e+09	1664585090	2.65934e+09	1.37541e+09	1.00603e+09	1427561708	1.53559e+09	2.30211e+09	2.56812e+09	2.20634e+09	1.98597e+09	1
High	Master Protein	P53621	Coatomer subunit alpha OS=Homo sapiens OX=9606 GN=COPA PE=1 SV=2	0	289.98	34	35	581	35	1224	138.3	7.66	1606.2	35	0	0.497	0.582	0.924598	0.994002	54.54	47.74	1658314956	1093413524	935269343	11.88	34.57	21.66	1.56714e+09	1658314956	1716562030	1.37779e+09	1.90994e+09	1238920893	2003345505	1093413524	9.62255e+08	972507219	6.86554e+08	935269343	1.04487e+09	979210702	6.29322e+08	1
High	Master Protein	P61247	Small ribosomal subunit protein eS1 OS=Homo sapiens OX=9606 GN=RPS3A PE=1 SV=2	0	289.745	69	26	1091	26	264	29.9	9.73	2908.23	26	0	0.273	0.325	0.878817	0.801767	64.09	57.45	7687431419	1.93268e+09	2705510280	16.81	41.19	18.41	7687431419	8931806926	6.91931e+09	7.54293e+09	1.04298e+10	1.96399e+09	3.69827e+09	1.93268e+09	1.36348e+09	1863258814	2080783286	2.82729e+09	2705510280	3.09699e+09	2.03896e+09	1
High	Master Protein	O43776	Asparagine--tRNA ligase, cytoplasmic OS=Homo sapiens OX=9606 GN=NARS1 PE=1 SV=1	0	289.652	42	24	501	24	548	62.9	6.25	1502.12	24	0	0.445	0.567	0.968789	0.994002	57.64	51.25	2250501417	936176177	1.2507e+09	23.32	37.51	21.65	2250501417	2407946202	2023682832	1968201171	3350094780	9.59158e+08	1.65468e+09	936176177	6.23762e+08	9.12076e+08	1.00274e+09	1.2507e+09	1.28927e+09	1387718523	7.79663e+08	1
High	Master Protein	P11940	Polyadenylate-binding protein 1 OS=Homo sapiens OX=9606 GN=PABPC1 PE=1 SV=2	0	289.199	47	34	798	9	636	70.6	9.5	2136.24	34	23	0.235	0.252	0.788587	0.627397	55.67	48.24	5.85573e+09	1.23415e+09	1.38821e+09	19.08	51.56	19.63	5.85573e+09	6.21115e+09	5369036527	5.21542e+09	8.13635e+09	1283149195	2.75905e+09	1.23415e+09	8.55667e+08	1.13039e+09	1.29261e+09	1.54703e+09	1.38821e+09	1.66887e+09	9.6563e+08	1
High	Master Protein	P30040	Endoplasmic reticulum resident protein 29 OS=Homo sapiens OX=9606 GN=ERP29 PE=1 SV=4	0	288.379	73	20	891	20	261	29	7.31	2357.55	20	0	0.468	0.554	0.94928	0.985252	65.4	62.87	4606003604	2188414521	2.76158e+09	20.13	36.09	26.66	4314701895	5.65018e+09	4606003604	4.05021e+09	6.45964e+09	2.64989e+09	3.93163e+09	2188414521	1.52085e+09	2.17029e+09	1.62662e+09	3.32311e+09	3.39754e+09	2.76158e+09	2451716241	1
High	Master Protein	Q86UX7	Fermitin family homolog 3 OS=Homo sapiens OX=9606 GN=FERMT3 PE=1 SV=1	0	286.847	51	24	594	24	667	75.9	6.98	1850.51	24	0	0.986	1.384	0.438098	0.649207	84.54	76.76	748370436	1.07125e+09	1.20833e+09	15.72	50.16	35.76	712509628	988129604	748370436	7.27013e+08	935051258	1.26954e+09	2062255413	1.07125e+09	4.22479e+08	1.04868e+09	9.47234e+08	1807302288	1.62224e+09	1.20833e+09	727151934	1
High	Master Protein	P57737	Coronin-7 OS=Homo sapiens OX=9606 GN=CORO7 PE=1 SV=2	0	285.958	45	30	420	30	925	100.5	5.8	1167.72	30	0	0.527	0.853	0.900338	0.907067	65.66	49.07	1041820562	397970442	901765959	18.3	40.26	17.76	1119063937	1372621219	964976534	851734616	1041820562	499840399	755169221	397970442	2.73592e+08	3.65515e+08	721738410	901765959	1047432106	951715881	6.88615e+08	1
High	Master Protein	P15311	Ezrin OS=Homo sapiens OX=9606 GN=EZR PE=1 SV=4	0	285.867	49	37	1322	25	586	69.4	6.27	3217.09	37	1	0.492	0.595	0.931077	0.997727	80.53	64	2.26431e+09	1.78943e+09	1.07114e+09	24.46	20.46	34.53	2.02934e+09	2.26431e+09	2.2662e+09	2.00131e+09	3420597538	1856044754	2.23042e+09	1.45896e+09	1.33066e+09	1.78943e+09	1068614724	1.81026e+09	1.83899e+09	1.07114e+09	8.6208e+08	1
High	Master Protein	P50552	Vasodilator-stimulated phosphoprotein OS=Homo sapiens OX=9606 GN=VASP PE=1 SV=3	0	285.712	59	22	884	22	380	39.8	8.94	2484.2	22	0	1.444	1.68	0.124624	0.495589	51.81	48.47	1.11552e+09	1.55488e+09	1.9314e+09	16.9	39.73	15.7	1097469447	1286210522	1.11552e+09	1.07676e+09	1.5694e+09	1.7625e+09	2.92199e+09	1.49916e+09	1057587467	1.55488e+09	1.67197e+09	2.27619e+09	1.9314e+09	1995576545	1517080075	1
High	Master Protein	P48735	Isocitrate dehydrogenase [NADP], mitochondrial OS=Homo sapiens OX=9606 GN=IDH2 PE=1 SV=2	0	285.434	59	24	963	22	452	50.9	8.69	2623.41	24	0	0.55	0.722	0.890991	0.960613	69.59	71.26	3.03446e+09	1.74437e+09	2608052049	20.84	38.77	20.4	3.03446e+09	4083458935	2792565207	2.41036e+09	3607869492	2.4676e+09	3090717988	1576977507	1130146576	1.74437e+09	1834641402	2670056461	2608052049	3069642821	2.04975e+09	1
High	Master Protein	P24752	Acetyl-CoA acetyltransferase, mitochondrial OS=Homo sapiens OX=9606 GN=ACAT1 PE=1 SV=1	0	285.229	64	27	563	27	427	45.2	8.85	1707.04	27	0	0.428	0.604	0.985427	0.997694	58.27	54.47	2.71325e+09	9.59751e+08	1.32923e+09	16.03	44.14	17.16	2.71325e+09	3.25871e+09	2.61687e+09	2.17283e+09	3.1958e+09	1.2487e+09	1734423658	8.3436e+08	497790794	9.59751e+08	1.0632e+09	1.46025e+09	1.32923e+09	1.63364e+09	1.16298e+09	1
High	Master Protein	P16401	Histone H1.5 OS=Homo sapiens OX=9606 GN=H1-5 PE=1 SV=3	0	284.062	37	20	1459	13	226	22.6	10.92	4417.26	20	0	0.617	0.672	0.821726	0.977667	79.79	53.28	12084167120	6.90446e+09	9.34675e+09	20.74	57.29	30.08	10855061868	12020763708	13175393523	12084167120	17876380390	8.71242e+09	1.9694e+10	6.90446e+09	6.80069e+09	6.7835e+09	5.48259e+09	1.3563e+10	9.27966e+09	1.02066e+10	9.34675e+09	1
High	Master Protein	Q9UMS4	Pre-mRNA-processing factor 19 OS=Homo sapiens OX=9606 GN=PRPF19 PE=1 SV=1	0	282.093	53	18	372	18	504	55.1	6.61	1184.27	18	0	0.317	0.442	0.942026	0.925021	62.47	66.36	1500842899	4.75281e+08	562323228	15.08	28.04	26.8	1315770774	1544534775	1500842899	1050565810	1525183988	477391741	609438542	4.75281e+08	280469604	3.70443e+08	4.4172e+08	562323228	6.2617e+08	7.2157e+08	356297109	1
High	Master Protein	P56192	Methionine--tRNA ligase, cytoplasmic OS=Homo sapiens OX=9606 GN=MARS1 PE=1 SV=2	0	281.837	39	24	453	24	900	101.1	6.16	1280	24	0	0.35	0.561	0.972797	0.990543	49.41	54.37	1.7437e+09	5.76242e+08	908608879	8.82	22.23	19.1	1.7437e+09	1782116477	1.49611e+09	1.49856e+09	1.76351e+09	6.14843e+08	7.87819e+08	5.76242e+08	4.25365e+08	5.47326e+08	780818829	908608879	1116059911	1.02522e+09	692766214	1
High	Master Protein	O15143	Actin-related protein 2/3 complex subunit 1B OS=Homo sapiens OX=9606 GN=ARPC1B PE=1 SV=3	0	281.742	54	20	861	20	372	40.9	8.35	2546.23	20	0	0.918	1.214	0.50433	0.757854	56.38	59.22	2204810202	1946560271	3.38569e+09	18.16	41.5	19.62	2204810202	2.77753e+09	2.01751e+09	1.94554e+09	2857667228	2.11378e+09	3.7486e+09	1.93989e+09	1.29302e+09	1946560271	2.61258e+09	3.87968e+09	3.38569e+09	3843579186	2.57075e+09	1
High	Master Protein	P16402	Histone H1.3 OS=Homo sapiens OX=9606 GN=H1-3 PE=1 SV=2	0	280.24	35	21	1386	1	221	22.3	11.02	4187.27	21	0	0.888	0.111	0.716377	0.0805832	48.72	107.57	257499248	231772162	27057786	34.53	35.58	132.01	262398928	175290832	257499248	244266064	431560224	231772162	364560004	130168375	232935368	217999648	1.68448e+07	349635900	124632104	27057786	2.10822e+07	1
High	Master Protein	P05023	Sodium/potassium-transporting ATPase subunit alpha-1 OS=Homo sapiens OX=9606 GN=ATP1A1 PE=1 SV=1	0	279.275	39	36	612	30	1023	112.8	5.49	1623.63	36	3	0.38	0.594	0.992643	0.997727	68.35	42.1	1681418600	9.11858e+08	1.63622e+09	20.22	32.74	13.37	1681418600	1955110438	1467618859	1.58394e+09	2.38695e+09	926937326	1389820420	703557032	622448229	9.11858e+08	1.43453e+09	1.81097e+09	1.63622e+09	1.64999e+09	1.27428e+09	1
High	Master Protein	P34932	Heat shock 70 kDa protein 4 OS=Homo sapiens OX=9606 GN=HSPA4 PE=1 SV=4	0	278.941	53	34	516	31	840	94.3	5.19	1297.18	34	2	0.305	0.421	0.921974	0.90928	57.41	47.95	1.63148e+09	5.02006e+08	6.01968e+08	10.8	23.08	21.47	1.4213e+09	1788688260	1.63148e+09	1.4416e+09	1.76709e+09	5.23931e+08	700512718	501594969	364917691	5.02006e+08	582181514	7.66102e+08	7.96839e+08	6.01968e+08	4.64556e+08	1
High	Master Protein	P11586	C-1-tetrahydrofolate synthase, cytoplasmic OS=Homo sapiens OX=9606 GN=MTHFD1 PE=1 SV=4	0	278.465	43	36	547	36	935	101.5	7.3	1514.61	36	0	0.319	0.407	0.942648	0.891077	56.62	61.58	2.54186e+09	7.07147e+08	1.09663e+09	19.61	41.01	23.16	2277018673	2929775967	2071591611	2.54186e+09	3361940584	7.07147e+08	1.37732e+09	7.54816e+08	532179157	655736632	922617528	1323661707	1269538302	1.09663e+09	726456922	1
High	Master Protein	Q9Y265	RuvB-like 1 OS=Homo sapiens OX=9606 GN=RUVBL1 PE=1 SV=1	0	278.383	57	20	496	20	456	50.2	6.42	1672.51	20	0	0.238	0.396	0.791525	0.883569	57.58	55.33	2951766159	5.77804e+08	1.06058e+09	14.53	34.45	20.68	2951766159	3945322116	3067347868	2838534981	2908550776	7.67801e+08	8.74538e+08	5.77804e+08	3.95863e+08	425691678	925419325	1.06058e+09	1268390111	1.43945e+09	8.99641e+08	1
High	Master Protein	P62979	Ubiquitin-ribosomal protein eS31 fusion protein OS=Homo sapiens OX=9606 GN=RPS27A PE=1 SV=2	0	278.251	74	18	1559	18	156	18	9.64	4076.9	18	0	0.564	0.803	0.878493	0.926581	72.34	86.42	8.83508e+09	7.25471e+09	1.10292e+10	7.83	31.99	23.27	7324835764	8875429000	8.83508e+09	8595657960	8855460220	8.23786e+09	11139783300	7.25471e+09	4422671080	6.92316e+09	9.76504e+09	13041935461	13211752253	1.10292e+10	7.13098e+09	1
High	Master Protein	O75533	Splicing factor 3B subunit 1 OS=Homo sapiens OX=9606 GN=SF3B1 PE=1 SV=3	0	275.697	31	35	358	35	1304	145.7	7.09	866.82	35	0	0.436	0.512	0.992643	0.965868	75.51	59.45	716854672	2.30374e+08	3.7695e+08	20.6	50.72	26.46	6.07923e+08	846675562	716854672	488476187	7.77404e+08	3.1436e+08	5.05992e+08	2.30374e+08	1.52528e+08	187106886	3.7695e+08	4.64961e+08	3.88491e+08	356129720	2.05559e+08	1
High	Master Protein	P40925	Malate dehydrogenase, cytoplasmic OS=Homo sapiens OX=9606 GN=MDH1 PE=1 SV=4	0	273.106	52	25	844	25	334	36.4	7.36	2295.97	25	0	0.351	0.43	0.973141	0.913874	54.9	50.47	6.56022e+09	2.64433e+09	3.38994e+09	23.9	45.84	21.87	6.56022e+09	8.18368e+09	6.37615e+09	5.82248e+09	1.01831e+10	2.83696e+09	5.25377e+09	2.64433e+09	1.66067e+09	2.40835e+09	2.39207e+09	3.38994e+09	3.40892e+09	3.69798e+09	2.23898e+09	1
High	Master Protein	P30050	Large ribosomal subunit protein uL11 OS=Homo sapiens OX=9606 GN=RPL12 PE=1 SV=1	0	272.993	69	12	461	12	165	17.8	9.42	1495.68	12	0	0.237	0.32	0.789701	0.795832	62.96	64.32	3336176020	5.56871e+08	9.51616e+08	18	22.18	20.38	3336176020	4741284718	4094667860	3300062076	3175532896	5.78211e+08	7.32896e+08	5.56871e+08	3.88545e+08	5.23941e+08	836936462	8.88185e+08	1.04663e+09	1359959781	9.51616e+08	1
High	Master Protein	Q70J99	Protein unc-13 homolog D OS=Homo sapiens OX=9606 GN=UNC13D PE=1 SV=1	0	272.498	31	24	426	24	1090	123.2	6.65	1319.55	24	0	0.603	0.734	0.867083	0.955656	61.18	55.39	688838485	3.34675e+08	5.32475e+08	15.14	38.48	26.11	651024372	919357314	692554713	674015424	688838485	3.7535e+08	5.42733e+08	3.02376e+08	1.74803e+08	3.34675e+08	3.41609e+08	730930694	502514379	5.32475e+08	5.4874e+08	1
High	Master Protein	O43390	Heterogeneous nuclear ribonucleoprotein R OS=Homo sapiens OX=9606 GN=HNRNPR PE=1 SV=1	0	272.174	44	30	711	21	633	70.9	8.13	1657.36	30	0	0.404	0.584	0.992643	0.994002	62.04	56.06	2073541456	6.44581e+08	1.06573e+09	11.84	28.83	15.06	2091124982	2.51428e+09	2073541456	1829084009	2037631970	9.60376e+08	7.80564e+08	525653234	4.8169e+08	6.44581e+08	7.79244e+08	1.08708e+09	1.1628e+09	1.06573e+09	9.31743e+08	1
High	Master Protein	Q15233	Non-POU domain-containing octamer-binding protein OS=Homo sapiens OX=9606 GN=NONO PE=1 SV=4	0	269.108	53	30	658	28	471	54.2	8.95	1639.51	30	1	0.482	0.499	0.942648	0.96132	65.21	71.24	2747434047	1.054e+09	1.31796e+09	26.38	48.86	21.78	2.52038e+09	2747434047	2905756904	2.62614e+09	4472850280	1.24915e+09	2.4258e+09	9.95501e+08	8.31585e+08	1.054e+09	9.75367e+08	1.43129e+09	1.31796e+09	1.42232e+09	8.71846e+08	1
High	Master Protein	Q58FF8	Putative heat shock protein HSP 90-beta 2 OS=Homo sapiens OX=9606 GN=HSP90AB2P PE=1 SV=2	0	268.947	36	19	946	3	381	44.3	4.84	2935.3	19	0	0.01	0.038	8.24176e-17	0.000417851	10.13	10.13	1.53346e+08	289210	3.02454e+06	23.02			1.33198e+08	218695594	1.26354e+08	1.53346e+08	161739418				289210						3.02454e+06	1
High	Master Protein	P21281	V-type proton ATPase subunit B, brain isoform OS=Homo sapiens OX=9606 GN=ATP6V1B2 PE=1 SV=3	0	268.926	57	24	648	24	511	56.5	5.81	1783.58	24	0	0.982	1.361	0.440871	0.66227	51.99	53.48	1086644096	1.08686e+09	1.9742e+09	14.9	34.29	25.01	1086644096	1141458681	929564540	850656232	1233623320	1553781364	1.97077e+09	1.05571e+09	870206071	1.08686e+09	1341481564	2325336231	1.9742e+09	2.10583e+09	1334849825	1
High	Master Protein	Q15365	Poly(rC)-binding protein 1 OS=Homo sapiens OX=9606 GN=PCBP1 PE=1 SV=2	0	268.679	69	15	421	10	356	37.5	7.09	1256.7	15	7	0.548	0.629	0.893966	0.994002	62.14	43.09	2974785952	1.3896e+09	1.7765e+09	16.8	42.74	20.02	2974785952	3129872104	2640138786	2300089015	3597112721	1.81005e+09	2.57967e+09	1.3896e+09	8.15271e+08	1234868414	1.3032e+09	1.7765e+09	1.83747e+09	2036163742	1307755958	1
High	Master Protein	P26583	High mobility group protein B2 OS=Homo sapiens OX=9606 GN=HMGB2 PE=1 SV=2	0	268.622	68	23	1431	18	209	24	7.81	4064.88	23	0	0.858	0.816	0.561869	0.923817	84.07	92.04	4.37041e+09	3.74299e+09	3.16348e+09	25.67	38.43	33.33	3.66142e+09	4.37041e+09	4572950784	3984765632	6.70402e+09	4327458356	6.88842e+09	3.74299e+09	2.52992e+09	3.64065e+09	1.93493e+09	4.44158e+09	4.88115e+09	3.16348e+09	3.142e+09	1
High	Master Protein	Q14683	Structural maintenance of chromosomes protein 1A OS=Homo sapiens OX=9606 GN=SMC1A PE=1 SV=2	0	268.226	40	42	418	42	1233	143.1	7.64	1012.53	42	0	0.454	0.617	0.960898	0.994002	52.76	42.26	1485740374	6.68633e+08	1056135891	8.21	37.76	15.92	1471283395	1647893588	1485740374	1325996164	1588335291	7.20697e+08	1.27511e+09	6.11908e+08	5.62042e+08	6.68633e+08	1.03902e+09	1.38754e+09	927070029	1.21436e+09	1056135891	1
High	Master Protein	P28838	Cytosol aminopeptidase OS=Homo sapiens OX=9606 GN=LAP3 PE=1 SV=3	0	267.773	53	24	505	24	519	56.1	7.93	1378.47	24	0	0.401	0.491	0.994143	0.958167	65.66	58.87	2990357198	1.03498e+09	1327759326	18.24	44.66	22.35	2990357198	3619128730	2968566734	2962820124	4364369760	1231055479	2202869326	1.03498e+09	7.58251e+08	1.0242e+09	1.34492e+09	1.47301e+09	1327759326	1.31826e+09	759783162	1
High	Master Protein	Q01105	Protein SET OS=Homo sapiens OX=9606 GN=SET PE=1 SV=3	0	267.674	52	16	353	16	290	33.5	4.32	1181.93	16	0	0.303	0.274	0.921974	0.696126	67.56	66.87	3821490371	969183480	9.61937e+08	31.19	49.93	20.38	3346297060	4.43136e+09	3821490371	2697526138	6026489366	949511018	2171582126	1.01821e+09	6.92816e+08	969183480	720582237	1010748002	1104593892	9.61937e+08	690709118	1
High	Master Protein	Q92616	Stalled ribosome sensor GCN1 OS=Homo sapiens OX=9606 GN=GCN1 PE=1 SV=7	0	267.405	21	38	276	38	2671	292.5	7.43	728.04	38	0	0.307	0.553	0.896889	0.984613	68.45	52.63	4.01661e+08	1.15686e+08	317185716	38.9	53.34	25.07	357027490	5.91429e+08	4.72563e+08	4.01661e+08	1.70888e+08	2.28339e+08	2.93e+08	1.15686e+08	9.61929e+07	100818918	2.72079e+08	346693451	410102692	317185716	203710239	1
High	Master Protein	P08708	Small ribosomal subunit protein eS17 OS=Homo sapiens OX=9606 GN=RPS17 PE=1 SV=2	0	267.161	69	11	355	11	135	15.5	9.85	1106.88	11	0	0.151	0.217	0.411251	0.505037	53.71	59.89	1.62733e+09	234481873	440019537	13.56	42.24	35.45	1.70047e+09	1671325507	1209510210	1428393797	1.62733e+09	3.03686e+08	447012564	234481873	155733010	2.01575e+08	2.2362e+08	3.98886e+08	475544702	657018229	440019537	1
High	Master Protein	P39687	Acidic leucine-rich nuclear phosphoprotein 32 family member A OS=Homo sapiens OX=9606 GN=ANP32A PE=1 SV=1	0	267.121	56	20	672	14	249	28.6	4.09	2070.22	20	6	0.335	0.458	0.956356	0.941006	73.81	55.88	4068074820	1.22537e+09	1597923808	9.75	42.59	39.1	4068074820	4837828076	3.8927e+09	3.89777e+09	4480216322	1225721580	2254557634	1.22537e+09	7.24492e+08	1.17582e+09	954212737	1.6837e+09	2.55687e+09	1597923808	1.14881e+09	1
High	Master Protein	Q96AG4	Leucine-rich repeat-containing protein 59 OS=Homo sapiens OX=9606 GN=LRRC59 PE=1 SV=1	0	266.928	56	17	456	17	307	34.9	9.57	1502.87	17	0	0.213	0.314	0.726061	0.786642	71.09	68.79	3533499710	701137450	8.99335e+08	20.06	28.36	24.32	3533499710	4.8893e+09	3573945788	3047166976	3180693092	778429589	8.37958e+08	701137450	3.84555e+08	545894398	886113023	8.99335e+08	1.09517e+09	1.43781e+09	8.2484e+08	1
High	Master Protein	Q15181	Inorganic pyrophosphatase OS=Homo sapiens OX=9606 GN=PPA1 PE=1 SV=2	0	263.664	77	16	271	15	289	32.6	5.86	877.73	16	1	0.194	0.286	0.642051	0.728179	86.47	54.54	1.84667e+09	345667028	441814686	24.89	42.54	43.85	1.84667e+09	2542123434	1581868842	1.76971e+09	2.77791e+09	3.6976e+08	6.13314e+08	345667028	217056574	2.61538e+08	290224440	5.46925e+08	783114064	441814686	2.88626e+08	1
High	Master Protein	A6NHR9	Structural maintenance of chromosomes flexible hinge domain-containing protein 1 OS=Homo sapiens OX=9606 GN=SMCHD1 PE=1 SV=2	0	263.064	25	42	459	42	2005	226.2	7.3	1144.69	42	0	0.557	0.838	0.886591	0.913699	61.2	55.82	995909124	4.52359e+08	806216141	9.64	34.94	26.06	877550967	995909124	1017414480	867830533	1083922165	530925875	8.40683e+08	429116984	3.79307e+08	4.52359e+08	5.71476e+08	1.09889e+09	806216141	9.01631e+08	644996585	1
High	Master Protein	P30153	Serine/threonine-protein phosphatase 2A 65 kDa regulatory subunit A alpha isoform OS=Homo sapiens OX=9606 GN=PPP2R1A PE=1 SV=4	0	262.222	45	24	368	24	589	65.3	5.11	1013.44	24	0	0.374	0.655	0.992643	0.979475	79.7	64.43	1.56027e+09	5.74265e+08	8.87348e+08	17.53	44.67	20.02	1.47435e+09	2198725873	1.82252e+09	1.56027e+09	1.528e+09	1.00773e+09	9.80148e+08	4.4683e+08	3.63458e+08	5.74265e+08	8.28087e+08	8.87348e+08	9.73446e+08	1.20744e+09	7.16392e+08	1
High	Master Protein	P49915	GMP synthase [glutamine-hydrolyzing] OS=Homo sapiens OX=9606 GN=GMPS PE=1 SV=1	0	261.975	45	25	293	25	693	76.7	6.87	899.69	25	0	0.175	0.216	0.541944	0.504673	60.75	62.3	1.44566e+09	119114749	1.50466e+08	21.56	67.91	38.42	1.44566e+09	1.86562e+09	1.37747e+09	1.24078e+09	2047783731	149663906	354597001	119114749	9.90896e+07	8.82067e+07	1.04919e+08	240591990	204832960	1.50466e+08	1.00514e+08	1
High	Master Protein	P98171	Rho GTPase-activating protein 4 OS=Homo sapiens OX=9606 GN=ARHGAP4 PE=1 SV=2	0	261.611	33	27	229	27	946	105	6.34	690.87	27	0	0.379	0.507	0.948317	0.965868	73.17	64.77	2.30773e+08	8.23404e+07	1.49635e+08	41.31	30.48	32.07	5.80357e+07	2.30773e+08	2.63781e+08	218179212	2.61823e+08	1.116e+08	109015058	69592087	5.12163e+07	8.23404e+07	8.42904e+07	1.49635e+08	1.78246e+08	1.8993e+08	1.06443e+08	1
High	Master Protein	Q92688	Acidic leucine-rich nuclear phosphoprotein 32 family member B OS=Homo sapiens OX=9606 GN=ANP32B PE=1 SV=1	0	261.103	38	15	569	9	251	28.8	4.06	1704.32	15	0	0.386	0.369	0.996914	0.849816	55.6	58.04	2635340776	5.32694e+08	703575752	22.92	41.7	26.36	2635340776	3434768660	2685864126	2367409270	1796758564	6.7764e+08	1025987032	5.12706e+08	3.40168e+08	5.32694e+08	566112651	703575752	947351206	886240148	514391718	1
High	Master Protein	Q99714	3-hydroxyacyl-CoA dehydrogenase type-2 OS=Homo sapiens OX=9606 GN=HSD17B10 PE=1 SV=3	0	260.496	78	16	370	16	261	26.9	7.78	1170.81	16	0	0.689	0.977	0.793971	0.849816	66.68	65.82	539152168	5.07463e+08	797427242	26.12	35.71	25.55	533054188	539152168	377363719	7.87779e+08	583754964	6.81765e+08	7.50763e+08	4.6816e+08	2.65596e+08	5.07463e+08	4.14643e+08	797427242	822679126	816122312	6.19285e+08	1
High	Master Protein	Q09028	Histone-binding protein RBBP4 OS=Homo sapiens OX=9606 GN=RBBP4 PE=1 SV=3	0	260.314	53	17	484	8	425	47.6	4.89	1484.83	17	0	0.218	0.212	0.745786	0.491162	69.52	57.27	776117564	175701656	194216403	34.5	62.54	27.06	723400568	908713564	711306662	776117564	1465277556	196642545	437961049	175701656	8.09131e+07	1.75066e+08	1.42467e+08	2.035e+08	194216403	2.93422e+08	186439308	1
High	Master Protein	Q02878	Large ribosomal subunit protein eL6 OS=Homo sapiens OX=9606 GN=RPL6 PE=1 SV=3	0	260.279	56	24	792	24	288	32.7	10.58	2133.93	24	0	0.228	0.23	0.771823	0.55212	70.71	56.45	7.1243e+09	1.35197e+09	1.43976e+09	21.98	52.82	22.48	7.1243e+09	8.4274e+09	6.12184e+09	5745568409	9.66427e+09	1.35197e+09	3.16722e+09	1.39617e+09	9.7191e+08	1.33204e+09	1.20745e+09	2076699160	1.51265e+09	1.43976e+09	1304248097	1
High	Master Protein	P08246	Neutrophil elastase OS=Homo sapiens OX=9606 GN=ELANE PE=1 SV=1	0	260.229	38	9	379	9	267	28.5	9.35	1273.99	9	0	0.4	0.333	0.99503	0.808911	45.4	33.25	2498953648	691007015	600208381	17.4	67.48	20.21	2498953648	3190997484	2441422288	1956412356	2622865816	1719149507	2461314488	691007015	628053845	6.44876e+08	3.95037e+08	665469324	600208381	600507126	469932840	1
High	Master Protein	P15144	Aminopeptidase N OS=Homo sapiens OX=9606 GN=ANPEP PE=1 SV=4	0	258.782	30	30	405	30	967	109.5	5.48	946.64	30	0	3.347	3.204	0.00124868	0.0825695	100.57	123.29	602074079	1054599249	1458979096	27.78	51.57	29.67	602074079	1012678660	669411876	559025611	569017867	1321678126	2260949836	1054599249	6.72389e+08	806626722	1.06832e+09	1677866515	1458979096	1676781252	782786789	1
High	Master Protein	P17858	ATP-dependent 6-phosphofructokinase, liver type OS=Homo sapiens OX=9606 GN=PFKL PE=1 SV=6	0	257.795	44	23	409	21	780	85	7.5	1264.37	23	2	0.536	0.7	0.900338	0.965868	63.01	66.46	1200216322	6.15823e+08	8.64298e+08	19.29	49.74	26.1	1.18472e+09	1511370880	1117484480	1200216322	1724984020	703642470	1299820999	6.15823e+08	3.82746e+08	5.33719e+08	8.64298e+08	9.62092e+08	8.56384e+08	1097074509	495723819	1
High	Master Protein	P62917	Large ribosomal subunit protein uL2 OS=Homo sapiens OX=9606 GN=RPL8 PE=1 SV=2	0	257.574	68	19	440	19	257	28	11.03	1439.89	19	0	0.28	0.266	0.893966	0.671016	68.19	63.51	3435701833	940084564	7.58229e+08	26.99	42.59	20.14	3435701833	4076387127	3199233868	3362324499	5798027304	850307956	1701668622	9.48294e+08	550660374	940084564	6.70929e+08	1.03605e+09	883896317	7.58229e+08	649760851	1
High	Master Protein	P37837	Transaldolase OS=Homo sapiens OX=9606 GN=TALDO1 PE=1 SV=2	0	257.01	61	32	1373	32	337	37.5	6.81	3296.04	32	0	0.576	0.685	0.860396	0.973637	57.69	51.42	1.18241e+10	6.08086e+09	7.73351e+09	19.2	36.42	22.4	1.18241e+10	1.35143e+10	1.05817e+10	9.2653e+09	1.51045e+10	7.0738e+09	1.13419e+10	6.03001e+09	4.63286e+09	6.08086e+09	6754173119	10819288122	7.73351e+09	9351404700	6.44654e+09	1
High	Master Protein	Q86UP2	Kinectin OS=Homo sapiens OX=9606 GN=KTN1 PE=1 SV=1	0	256.537	29	36	309	36	1357	156.2	5.64	851.49	36	0	0.275	0.533	0.870355	0.97819	82.06	71.59	785067613	2.02759e+08	5.20721e+08	26.35	48.18	19.53	785067613	968651168	8.89169e+08	571352964	5.16865e+08	3.0189e+08	4.22184e+08	2.02759e+08	1.14085e+08	1.91439e+08	5.88845e+08	4.87538e+08	5.20721e+08	6.33121e+08	3.69437e+08	1
High	Master Protein	P62081	Small ribosomal subunit protein eS7 OS=Homo sapiens OX=9606 GN=RPS7 PE=1 SV=1	0	256.12	72	18	466	18	194	22.1	10.1	1611.96	18	0	0.242	0.354	0.800753	0.83828	94.52	80.52	3162775714	852290992	1688078345	30.26	22.06	24.92	3162775714	5071689544	3928169240	3037761230	2277083786	9.64103e+08	1149088222	852290992	7.5411e+08	6.5019e+08	1.57325e+09	2035413351	2141345381	1688078345	1070882429	1
High	Master Protein	P00738	Haptoglobin OS=Homo sapiens OX=9606 GN=HP PE=1 SV=1	0	255.378	56	23	648	13	406	45.2	6.58	1730.56	23	10	1.825	1.997	0.0439689	0.348972	110.65	114.83	805778443	2.56953e+09	2.32374e+09	23.36	26.79	20.38	805778443	8.70027e+08	750470301	666168150	1187751100	2.56953e+09	2.99733e+09	1825871762	1.50109e+09	2.61591e+09	2.3124e+09	3.09931e+09	2781372158	2.32374e+09	1.78643e+09	1
High	Master Protein	Q9Y6N5	Sulfide:quinone oxidoreductase, mitochondrial OS=Homo sapiens OX=9606 GN=SQOR PE=1 SV=1	0	253.727	47	20	490	20	450	49.9	9.11	1642.33	20	0	2.354	3.497	0.0223634	0.0599828	66.24	64.53	216385564	9.21588e+08	1247913756	30.08	44.23	24.89	222297188	121780584	127474227	236945882	216385564	1.0964e+09	1936868839	9.21588e+08	667326855	9.063e+08	1.13843e+09	1.87069e+09	1.53699e+09	1247913756	1.03132e+09	1
High	Master Protein	P43243	Matrin-3 OS=Homo sapiens OX=9606 GN=MATR3 PE=1 SV=2	0	253.492	35	21	454	21	847	94.6	6.25	1172.7	21	0	0.428	0.426	0.985427	0.913699	68.24	70.37	1.19578e+09	6.71895e+08	507089861	22.28	43.3	41.87	1.19578e+09	1364999951	1174072677	1.18064e+09	1882655807	859290558	1153877302	6.71895e+08	3.65673e+08	508209612	4.55326e+08	919832874	1.06287e+09	472358943	507089861	1
High	Master Protein	P14598	Neutrophil cytosol factor 1 OS=Homo sapiens OX=9606 GN=NCF1 PE=1 SV=4	0	252.959	69	24	749	24	390	44.7	9.13	2187.84	24	0	3.113	4.037	0.00203351	0.0335756	104.16	110.47	116841417	1.38426e+09	2.4488e+09	46.74	35.59	24.07	83917327	1.47585e+08	112173238	116841417	256174207	1.38426e+09	2.1588e+09	1.15945e+09	8.09325e+08	1.46709e+09	1.85083e+09	2.82836e+09	2.80063e+09	2.4488e+09	1.6074e+09	1
High	Master Protein	P07339	Cathepsin D OS=Homo sapiens OX=9606 GN=CTSD PE=1 SV=1	0	252.659	51	20	721	20	412	44.5	6.54	1765.5	20	0	1.671	1.846	0.0667453	0.41432	91.76	69.47	2544942816	3.19156e+09	3535792989	15.7	41.17	23.97	2544942816	2801565635	2067861164	1949844179	2677755616	3507314470	5721061476	2967487888	1.84092e+09	3.19156e+09	2.10849e+09	3.93475e+09	3535792989	3.98952e+09	2918555361	1
High	Master Protein	P17927	Complement receptor type 1 OS=Homo sapiens OX=9606 GN=CR1 PE=1 SV=3	0	250.938	34	25	409	25	2039	223.5	6.95	1038.29	25	0	1.165	1.373	0.427127	0.65388	68.94	96.12	78193410	7.20057e+08	983139649	18.74	37.75	26.1	7.77489e+07	78193410	78649944	58968857	100686944	939178656	1237582336	708155334	4.20665e+08	7.20057e+08	5.79394e+08	983139649	1.17293e+09	1226630622	9.30611e+08	1
High	Master Protein	Q9Y5B9	FACT complex subunit SPT16 OS=Homo sapiens OX=9606 GN=SUPT16H PE=1 SV=1	0	250.574	23	23	329	23	1047	119.8	5.66	1056.43	23	0	0.258	0.306	0.844615	0.777865	72.04	56.47	1007959177	168109934	2.00724e+08	5.92	63.45	22.5	9.67609e+08	1044470877	9.94826e+08	1007959177	1124936145	168109934	4.47757e+08	1.54281e+08	1.12239e+08	1.75615e+08	191813385	210176165	2.21434e+08	2.00724e+08	1.14819e+08	1
High	Master Protein	Q9ULV4	Coronin-1C OS=Homo sapiens OX=9606 GN=CORO1C PE=1 SV=1	0	249.811	49	29	680	29	474	53.2	7.08	1877.26	29	0	0.903	1.131	0.514433	0.792132	69.23	61.22	1279432130	1.44834e+09	1716363045	15.86	38.32	22.65	1236845339	1605058848	1279432130	1277184924	1.73117e+09	1.64307e+09	2644760669	1.36489e+09	9.92383e+08	1.44834e+09	1.31805e+09	2046780349	1716363045	1.71772e+09	1.14014e+09	1
High	Master Protein	P09972	Fructose-bisphosphate aldolase C OS=Homo sapiens OX=9606 GN=ALDOC PE=1 SV=2	0	249.575	28	11	768	4	364	39.4	6.87	2822.99	11	0	0.463	0.663	0.95335	0.979475	58.04	38.89	1422384662	639861496	778697642	17.65	40.27	27.67	1179239295	1499638536	1422384662	1050623622	1639288600	6.44553e+08	966238086	639861496	304397419	480433228	733142715	778697642	939537474	1131567864	526277654	1
High	Master Protein	P46777	Large ribosomal subunit protein uL18 OS=Homo sapiens OX=9606 GN=RPL5 PE=1 SV=3	0	249.471	55	23	588	23	297	34.3	9.72	1487.44	23	0	0.263	0.28	0.854699	0.711407	45.26	49.99	4342714618	1.04942e+09	1.17687e+09	21.22	36.49	11.46	4125351493	4830361785	4342714618	4.01304e+09	6473186788	1.14481e+09	2.01205e+09	1045987596	886865614	1.04942e+09	1.0724e+09	1.27174e+09	1.17687e+09	1.19768e+09	937414589	1
High	Master Protein	Q562R1	Beta-actin-like protein 2 OS=Homo sapiens OX=9606 GN=ACTBL2 PE=1 SV=2	0	247.45	37	17	2182	5	376	42	5.59	5446.65	17	0	1.041	0.95	0.478894	0.858373	68.38	63.59	458152734	612638573	509109992	37.96	41.92	41.43	454798532	402624512	458152734	484014617	904065592	656721419	9.48315e+08	344085318	3.70897e+08	612638573	214035986	640261635	509109992	326880785	656152631	1
High	Master Protein	P14314	Glucosidase 2 subunit beta OS=Homo sapiens OX=9606 GN=PRKCSH PE=1 SV=2	0	247.349	49	24	734	24	528	59.4	4.41	1888.1	24	0	0.591	0.742	0.846479	0.95138	48.45	49.32	1854770921	1296138923	1.64483e+09	19.24	29.76	17.28	1692518753	1854770921	2007740087	1565835454	2.52138e+09	1.42625e+09	1.83426e+09	1.2317e+09	7.51804e+08	1296138923	1.77182e+09	1.64483e+09	1.74435e+09	1553498166	1.1058e+09	1
High	Master Protein	P11215	Integrin alpha-M OS=Homo sapiens OX=9606 GN=ITGAM PE=1 SV=2	0	246.699	30	27	588	26	1152	127.1	7.23	1521.12	27	1	2.709	1.784	0.00853402	0.445376	110.28	82.81	125406053	1.1087e+09	2216588653	16.97	36.07	21.98	152844540	109734510	125406053	124847884	166251300	1.1087e+09	1868065842	1.04195e+09	7.07875e+08	1.15775e+09	1.65712e+09	2216588653	2296719421	2.44763e+09	1.42788e+09	1
High	Master Protein	P39656	Dolichyl-diphosphooligosaccharide--protein glycosyltransferase 48 kDa subunit OS=Homo sapiens OX=9606 GN=DDOST PE=1 SV=4	0	246.639	45	13	350	13	456	50.8	6.55	1006.6	13	0	0.422	0.595	0.988701	0.997727	60.63	63.78	1.43147e+09	415793702	1163294555	28.8	48.61	32	1463618948	2344037578	1.43147e+09	1.2483e+09	1300426296	4.86595e+08	9.17713e+08	415793702	3.25853e+08	3.48025e+08	7.81129e+08	1163294555	1.42428e+09	1.21601e+09	6.13538e+08	1
High	Master Protein	P61160	Actin-related protein 2 OS=Homo sapiens OX=9606 GN=ACTR2 PE=1 SV=1	0	245.916	54	19	664	19	394	44.7	6.74	1857.04	19	0	0.763	0.979	0.67712	0.849816	59.66	61.59	1.83972e+09	1.46154e+09	2.13588e+09	17.1	37.56	22.97	1824652308	2067242892	1.83972e+09	1.79168e+09	2.61703e+09	1.67411e+09	2.63426e+09	1.34379e+09	1.01973e+09	1.46154e+09	1.64232e+09	2.32958e+09	2.13588e+09	2.47079e+09	1.39721e+09	1
High	Master Protein	P27708	Multifunctional protein CAD OS=Homo sapiens OX=9606 GN=CAD PE=1 SV=3	0	245.301	27	36	362	36	2225	242.8	6.46	962.75	36	0	0.193	0.298	0.636569	0.764622	63.91	55.78	1.4303e+09	2.26637e+08	4.37798e+08	11.99	20.94	26.98	1.4303e+09	1818428991	1427634760	1438239894	1382195774	232721934	2.86764e+08	2.12098e+08	1.56472e+08	2.26637e+08	286610652	4.82269e+08	4.37798e+08	4.88747e+08	2.72074e+08	1
High	Master Protein	P04439	HLA class I histocompatibility antigen, A alpha chain OS=Homo sapiens OX=9606 GN=HLA-A PE=1 SV=2	0	245.183	52	14	669	7	365	40.8	6	1902.23	14	8	0.294	0.306	0.907033	0.777865	67.92	62.53	6042245348	1290093013	1.59586e+09	30.91	50.29	18.21	5537407456	6685426526	6042245348	5.46275e+09	10540519022	1323815143	2.99113e+09	1.24826e+09	1.0524e+09	1290093013	1.34123e+09	1972923879	1.59586e+09	1.7066e+09	1.26103e+09	1
High	Master Protein	P68431	Histone H3.1 OS=Homo sapiens OX=9606 GN=H3C12 PE=1 SV=2	0	245.044	65	15	902	1	136	15.4	11.12	2389.43	15	14	0.46	0.618	0.955203	0.994002	84.77	74.65	2.6359e+10	1.43593e+10	1.93366e+10	18.68	49.97	22.05	2.19033e+10	26448756254	2.6359e+10	2.14128e+10	33456722047	1.5999e+10	3.2661e+10	1.43593e+10	1.08913e+10	1.3263e+10	1.93366e+10	26841952820	2.36178e+10	1.81412e+10	1.53703e+10	1
High	Master Protein	Q12905	Interleukin enhancer-binding factor 2 OS=Homo sapiens OX=9606 GN=ILF2 PE=1 SV=2	0	244.985	55	17	626	17	390	43	5.26	1983.4	17	0	0.334	0.598	0.955203	0.999691	84.03	72.32	2.75523e+09	788157100	1.38735e+09	20.51	43.22	12.96	2226945879	3.49897e+09	2.75523e+09	2.2005e+09	3136787817	9.24927e+08	1555023938	7.82299e+08	4.96856e+08	788157100	1.11638e+09	1.5109e+09	1.38735e+09	1.59348e+09	1.37413e+09	1
High	Master Protein	Q9BUJ2	Heterogeneous nuclear ribonucleoprotein U-like protein 1 OS=Homo sapiens OX=9606 GN=HNRNPUL1 PE=1 SV=2	0	243.908	34	23	352	23	856	95.7	6.92	966.87	23	0	0.439	0.496	0.985427	0.96132	56.43	60.74	942588394	2.82384e+08	2.88149e+08	9.09	50.84	45.41	888798398	942588394	992904182	8.96943e+08	1102947646	5.94383e+08	7.25469e+08	2.81642e+08	2.82384e+08	254119922	278112020	557972371	596947088	2.88149e+08	2.16798e+08	1
High	Master Protein	P02792	Ferritin light chain OS=Homo sapiens OX=9606 GN=FTL PE=1 SV=2	0	242.838	53	13	1049	13	175	20	5.78	3298.01	13	0	2.85	4.989	0.00361055	0.0133398	78.21	102.97	1129291080	5.46004e+09	1.22777e+10	28.98	21.63	24.56	1334661218	1.62125e+09	830081223	1129291080	8.52963e+08	5.87106e+09	6.18163e+09	5.46004e+09	3.35288e+09	4.90379e+09	8.94741e+09	1.22777e+10	1.31517e+10	1.35538e+10	7.44683e+09	1
High	Master Protein	Q9UKV3	Apoptotic chromatin condensation inducer in the nucleus OS=Homo sapiens OX=9606 GN=ACIN1 PE=1 SV=2	0	242.8	24	24	378	24	1341	151.8	6.43	890.21	24	0	0.429	0.51	0.992643	0.965868	50.88	43.66	593484504	1.75436e+08	198505268	11.28	35.38	19.33	567072953	718803957	693842060	575818797	593484504	216762085	3.06395e+08	1.75436e+08	119408505	1.70189e+08	2.11286e+08	1.90777e+08	282818053	198505268	1.7882e+08	1
High	Master Protein	Q14847	LIM and SH3 domain protein 1 OS=Homo sapiens OX=9606 GN=LASP1 PE=1 SV=2	0	242.676	70	18	483	18	261	29.7	7.05	1320.61	18	0	1.447	1.155	0.123719	0.782172	66.94	64.61	8.2158e+08	1.07948e+09	6.73678e+08	23.02	56.98	39.16	8.2743e+08	8.07227e+08	8.2158e+08	6.79871e+08	1.21056e+09	1.31172e+09	2.45436e+09	1.07948e+09	5.44982e+08	9.35049e+08	424847850	7.84491e+08	9.31727e+08	6.73678e+08	3.38296e+08	1
High	Master Protein	P55084	Trifunctional enzyme subunit beta, mitochondrial OS=Homo sapiens OX=9606 GN=HADHB PE=1 SV=3	0	242.619	58	26	505	26	474	51.3	9.41	1362.28	26	0	0.707	1.154	0.739717	0.782441	51.54	55.49	1517348433	1.18737e+09	1937800314	20.08	40.31	17.56	1451046620	1617487924	1249028402	1517348433	2104753614	1.18737e+09	2097583904	1.01373e+09	759769897	1.20577e+09	1721410160	2062539614	1937800314	2020961217	1290220126	1
High	Master Protein	O60841	Eukaryotic translation initiation factor 5B OS=Homo sapiens OX=9606 GN=EIF5B PE=1 SV=4	0	241.407	21	19	228	19	1220	138.7	5.49	742.75	19	0	0.238	0.226	0.792988	0.536765	77.69	84.41	979112056	142877733	1.13676e+08	10.19	50.53	20.33	1.00311e+09	979112056	1059755838	8.04035e+08	9.21765e+08	1.71037e+08	3.1931e+08	142877733	9.52861e+07	1.30544e+08	1.13676e+08	161352570	1.46698e+08	1.12064e+08	1.00658e+08	1
High	Master Protein	Q9NY33	Dipeptidyl peptidase 3 OS=Homo sapiens OX=9606 GN=DPP3 PE=1 SV=2	0	241.323	41	24	404	24	737	82.5	5.1	1252.97	24	0	0.441	0.507	0.970079	0.965868	53.17	52.09	2018675036	5.53281e+08	7.98813e+08	22.04	38.97	20.74	2018675036	2308059606	1751398382	1283352884	2278311059	685218967	1.08522e+09	5.33963e+08	4.28245e+08	5.53281e+08	607846766	908136666	8.25022e+08	7.98813e+08	5.47304e+08	1
High	Master Protein	P30566	Adenylosuccinate lyase OS=Homo sapiens OX=9606 GN=ADSL PE=1 SV=2	0	241.298	50	16	262	16	484	54.9	7.11	886.79	16	0	0.261	0.334	0.849957	0.808911	51.69	49.47	1606776540	224384459	359274616	20.5	42.68	27.32	1360893040	2077507800	1606776540	1232107348	1665084768	321661341	450979632	224384459	1.48046e+08	222841041	372766412	230362702	359274616	480185039	2.87229e+08	1
High	Master Protein	P55209	Nucleosome assembly protein 1-like 1 OS=Homo sapiens OX=9606 GN=NAP1L1 PE=1 SV=1	0	241.12	30	12	403	10	391	45.3	4.46	1267.19	12	2	0.222	0.32	0.758536	0.795832	60.75	62.76	3035778834	6.20252e+08	794579336	16.51	37.53	17.56	2758809570	3219748526	3035778834	2274395564	3577644028	8.40099e+08	1.25804e+09	6.20252e+08	575676768	5.81818e+08	6.42654e+08	915306584	8.44412e+08	794579336	601998920	1
High	Master Protein	Q9H4A4	Aminopeptidase B OS=Homo sapiens OX=9606 GN=RNPEP PE=1 SV=2	0	240.809	45	24	474	24	650	72.5	5.74	1350.48	24	0	0.553	0.688	0.888072	0.971903	85.71	76.43	1626645318	6.54773e+08	1.13364e+09	19.94	43.1	23.28	1626645318	2.07393e+09	1.58286e+09	1.51352e+09	2.34946e+09	6.42694e+08	1.35069e+09	7.03153e+08	5.04185e+08	6.54773e+08	7.72324e+08	1.188e+09	1.17771e+09	1.13364e+09	7.18411e+08	1
High	Master Protein	Q04917	14-3-3 protein eta OS=Homo sapiens OX=9606 GN=YWHAH PE=1 SV=4	0	240.725	72	21	562	14	246	28.2	4.84	1467.74	21	0	0.498	0.484	0.955203	0.95138	52.94	42.79	614456946	2.27722e+08	229486822	28.6	37.43	24.98	3.09955e+08	723731401	614456946	519535783	667451744	257351852	415988940	2.27722e+08	1.62738e+08	2.15798e+08	152792067	288915068	278611813	229486822	1.94234e+08	1
High	Master Protein	P17980	26S proteasome regulatory subunit 6A OS=Homo sapiens OX=9606 GN=PSMC3 PE=1 SV=3	0	239.319	54	19	367	19	439	49.2	5.24	978.53	19	0	0.318	0.623	0.935179	0.994002	70.21	58.49	1025363614	2.36496e+08	597118794	21.56	38.34	31.5	1067089538	1484925412	9.70787e+08	1025363614	8.79552e+08	4.05428e+08	3.28137e+08	205235332	1.50026e+08	2.36496e+08	302560853	597118794	614210274	617980033	350102688	1
High	Master Protein	Q92841	Probable ATP-dependent RNA helicase DDX17 OS=Homo sapiens OX=9606 GN=DDX17 PE=1 SV=2	0	239.034	39	29	784	21	729	80.2	8.27	2041.48	29	9	0.455	0.604	0.958516	0.997694	72.73	49.29	3368831993	1488716434	2005625313	25.9	41.84	13.78	3368831993	4250087837	3368055866	3074940702	5563565022	1665105736	2869645749	1265612628	1.09333e+09	1488716434	1.62911e+09	2.04325e+09	2005625313	2051600857	1.51982e+09	1
High	Master Protein	Q14444	Caprin-1 OS=Homo sapiens OX=9606 GN=CAPRIN1 PE=1 SV=2	0	238.907	24	16	256	16	709	78.3	5.25	716.51	16	0	0.211	0.228	0.72155	0.543136	51.75	43.61	1.19704e+09	2.31574e+08	2.3529e+08	16.92	40.44	20.7	1144050226	1659006704	1288858640	1137484501	1.19704e+09	278802789	388175108	2.31574e+08	130121736	185321063	2.06197e+08	247337859	336401174	2.3529e+08	218354456	1
High	Master Protein	P47897	Glutamine--tRNA ligase OS=Homo sapiens OX=9606 GN=QARS1 PE=1 SV=1	0	238.286	42	28	314	28	775	87.7	7.15	868.3	28	0	0.361	0.369	0.987352	0.849816	63.91	89.83	1256812348	492499655	5.20204e+08	15.37	34.39	12.23	1062701022	1.31374e+09	1256812348	954054140	1399844546	5.19538e+08	805320126	492499655	332505177	427892967	4.52776e+08	573091933	554225009	5.20204e+08	4.31936e+08	1
High	Master Protein	Q9Y3I0	RNA-splicing ligase RtcB homolog OS=Homo sapiens OX=9606 GN=RTCB PE=1 SV=1	0	237.944	44	17	220	17	505	55.2	7.23	759.89	17	0	0.247	0.485	0.813645	0.95362	86.84	44.84	1024286669	2.54321e+08	300486043	21.57	26.83	17.71	1061078768	1551321629	983057196	990029651	1024286669	2.68521e+08	306257843	2.54321e+08	1.38978e+08	215823379	255549821	328378770	300486043	336455208	2.16076e+08	1
High	Master Protein	P27348	14-3-3 protein theta OS=Homo sapiens OX=9606 GN=YWHAQ PE=1 SV=1	0	237.831	63	20	579	12	245	27.7	4.78	1374.67	20	0	0.334	0.353	0.938727	0.83828	59.49	39.44	5.27924e+08	1.96432e+08	1.71657e+08	29.29	36.72	24.84	402802340	562984352	5.27924e+08	3.44772e+08	730820250	1.62307e+08	3.12991e+08	2.2729e+08	1.14777e+08	1.96432e+08	107092610	1.97341e+08	1.71657e+08	1.82744e+08	1.24437e+08	1
High	Master Protein	Q86VP6	Cullin-associated NEDD8-dissociated protein 1 OS=Homo sapiens OX=9606 GN=CAND1 PE=1 SV=2	0	237.712	35	34	357	34	1230	136.3	5.78	880.03	34	0	0.432	0.736	0.992643	0.95427	49.16	46.35	752588750	3.64126e+08	807751051	27.68	45.38	22.5	669552531	1091150244	787813085	515197970	752588750	482566565	713376990	3.64126e+08	2.15394e+08	320930078	624371815	867875326	807751051	853015299	492647127	1
High	Master Protein	P23381	Tryptophan--tRNA ligase, cytoplasmic OS=Homo sapiens OX=9606 GN=WARS1 PE=1 SV=2	0	237.57	47	17	479	17	471	53.1	6.23	1489.42	17	0	0.346	0.453	0.968955	0.933851	48.1	60.73	2039418898	8.602e+08	1182314431	11.96	38.23	26.44	1800823163	2489172072	2071006337	2039418898	2033822040	8.602e+08	1010060670	4.87943e+08	3.76722e+08	9.07029e+08	7.67053e+08	1455238607	1433612747	1182314431	9.25736e+08	1
High	Master Protein	Q6P2Q9	Pre-mRNA-processing-splicing factor 8 OS=Homo sapiens OX=9606 GN=PRPF8 PE=1 SV=2	0	237.371	16	33	304	33	2335	273.4	8.84	712.35	33	0	0.242	0.371	0.796376	0.852136	47.64	53.53	771410390	149297540	239691971	18.5	47.24	24.73	676284896	775466982	771410390	689465598	1038775816	154714023	309033740	1.44786e+08	96350821	149297540	239691971	300224220	2.36169e+08	241521395	1.40853e+08	1
High	Master Protein	P55884	Eukaryotic translation initiation factor 3 subunit B OS=Homo sapiens OX=9606 GN=EIF3B PE=1 SV=3	0	237.102	44	24	309	24	814	92.4	5	796.42	24	0	0.343	0.323	0.965435	0.796298	50.45	64.86	1019811169	268102293	2.29941e+08	19.21	38.6	40.94	7.03044e+08	1029356050	1019811169	863068536	1189122304	2.66456e+08	501325173	268102293	1.90928e+08	2.87688e+08	2.29941e+08	257079423	235600919	1.276e+08	8.339e+07	1
High	Master Protein	O60610	Protein diaphanous homolog 1 OS=Homo sapiens OX=9606 GN=DIAPH1 PE=1 SV=2	0	237.063	25	25	359	25	1272	141.3	5.41	955.9	25	0	0.575	0.788	0.860971	0.933851	60.61	65.39	1038740809	7.13411e+08	898598811	18.76	35.45	37.31	9.96914e+08	1429431334	1038740809	889858614	1.17104e+09	951888089	1071259908	7.13411e+08	3.66919e+08	711955876	6.05499e+08	1.41115e+09	1018515758	898598811	592797623	1
High	Master Protein	P23396	Small ribosomal subunit protein uS3 OS=Homo sapiens OX=9606 GN=RPS3 PE=1 SV=2	0	236.133	86	28	776	28	243	26.7	9.66	2161.18	28	0	0.241	0.322	0.79528	0.795832	63.41	65.25	6.74669e+09	1624783207	2306128194	24.66	47.11	18.55	6.74669e+09	8386416029	6.39779e+09	5.8272e+09	10421845326	1624783207	3.4323e+09	1.76699e+09	1126027812	1519961896	1636519456	2.49789e+09	2306128194	2.65173e+09	1969648411	1
High	Master Protein	P35232	Prohibitin 1 OS=Homo sapiens OX=9606 GN=PHB1 PE=1 SV=1	0	235.521	80	24	687	24	272	29.8	5.76	1853.97	24	0	0.703	1.041	0.741105	0.825341	63.74	63.49	2.1293e+09	1.41737e+09	2.56034e+09	16.21	45.87	25.41	1.97769e+09	2.5314e+09	2.05982e+09	2.1293e+09	2.86464e+09	1.67247e+09	2.85612e+09	1.24267e+09	9.15399e+08	1.41737e+09	1.8545e+09	3.47097e+09	3.24805e+09	2.56034e+09	2.23133e+09	1
High	Master Protein	Q16881	Thioredoxin reductase 1, cytoplasmic OS=Homo sapiens OX=9606 GN=TXNRD1 PE=1 SV=3	0	234.841	27	13	246	12	649	70.9	7.39	747.9	13	1	0.474	0.606	0.968789	0.997694	43.67	38.79	636915181	2.98583e+08	4.33733e+08	17.85	46.75	22.68	636915181	703000872	534801863	527155925	795976990	246764203	5.81297e+08	3.2765e+08	1.80256e+08	2.98583e+08	2.75358e+08	462044375	4.33733e+08	456490580	310759362	1
High	Master Protein	Q71DI3	Histone H3.2 OS=Homo sapiens OX=9606 GN=H3C13 PE=1 SV=3	0	234.009	65	15	845	1	136	15.4	11.27	2139.81	15	0	0.174	0.01	0.449175	7.71538e-17	85.96		1.1839e+08	2971578		63.7	81.5		1.90235e+07	5.93846e+07	1.88183e+08	1.1839e+08	127288769			7.24844e+06	1.21021e+06	2971578						1
High	Master Protein	P61221	ATP-binding cassette sub-family E member 1 OS=Homo sapiens OX=9606 GN=ABCE1 PE=1 SV=1	0	233.559	49	22	300	22	599	67.3	8.34	902.55	22	0	0.162	0.211	0.4779	0.488088	50.11	45.22	1751920627	187700861	2.24466e+08	17.97	39.58	39.93	1487619556	1851754615	1751920627	1386041003	2170374577	2.4072e+08	3.60025e+08	187700861	1.31077e+08	182085790	210069965	424532917	2.24466e+08	244825897	1.60141e+08	1
High	Master Protein	Q96AE4	Far upstream element-binding protein 1 OS=Homo sapiens OX=9606 GN=FUBP1 PE=1 SV=3	0	233.264	49	30	791	23	644	67.5	7.61	1903.7	30	2	0.347	0.409	0.969576	0.89584	53.3	35.6	2830375406	9.11054e+08	1.08028e+09	18.8	40.12	14.96	2624715669	3164502544	2830375406	2.49082e+09	3.90519e+09	9.11054e+08	1728415916	8.79677e+08	650804615	9.4846e+08	9.16251e+08	1206489983	1.08028e+09	1162307548	845885252	1
High	Master Protein	P12004	Proliferating cell nuclear antigen OS=Homo sapiens OX=9606 GN=PCNA PE=1 SV=1	0	232.252	73	15	445	15	261	28.8	4.69	1274.72	15	0	0.177	0.189	0.550604	0.396821	67.54	64.21	3012144704	5.90945e+08	644222303	24.01	43.61	27.45	3012144704	3782323068	2842296166	2700761200	4651097136	5.90945e+08	1210989468	634526036	4.75619e+08	521321782	603805950	753376658	644222303	986255952	480812191	1
High	Master Protein	Q9P2E9	Ribosome-binding protein 1 OS=Homo sapiens OX=9606 GN=RRBP1 PE=1 SV=5	0	230.883	27	31	358	30	1410	152.4	8.6	892.59	31	1	0.638	0.664	0.866409	0.979475	41.26	42	509937963	3.70007e+08	3.9876e+08	13.23	21.69	20.73	540109828	591442645	4.92831e+08	408622551	509937963	3.38283e+08	4.79924e+08	3.70007e+08	260339277	3.70938e+08	3.87109e+08	4.84358e+08	4.12489e+08	3.9876e+08	261503054	1
High	Master Protein	P17844	Probable ATP-dependent RNA helicase DDX5 OS=Homo sapiens OX=9606 GN=DDX5 PE=1 SV=1	0	230.853	46	29	711	21	614	69.1	8.92	1802.74	29	0	0.374	0.443	0.992643	0.925341	47.39	48.24	2460870846	8.22447e+08	1.26243e+09	14.09	38.23	23.66	2.23681e+09	2833882218	2460870846	2338117373	3110526572	8.6017e+08	1458754836	7.18681e+08	572063447	8.22447e+08	969681920	1.26243e+09	1308660227	1539778936	838313992	1
High	Master Protein	P62258	14-3-3 protein epsilon OS=Homo sapiens OX=9606 GN=YWHAE PE=1 SV=1	0	228.965	67	20	561	17	255	29.2	4.74	1325.26	20	0	0.408	0.459	0.992643	0.942406	64.39	51.76	1.93292e+09	5.86468e+08	927457685	26.94	45.43	37.51	1711101213	2921868010	1.93292e+09	1.51001e+09	1991802132	526989809	1.26345e+09	5.98531e+08	519085008	5.86468e+08	540150463	927457685	1004147072	1280407664	5.30511e+08	1
High	Master Protein	Q0VD83	Apolipoprotein B receptor OS=Homo sapiens OX=9606 GN=APOBR PE=1 SV=3	0	228.545	36	30	400	30	1097	115.6	4.4	934.97	30	0	1.934	1.53	0.107478	0.562866	85.48	105.54	1.41671e+08	4.56297e+08	4.44269e+08	32.82	47.33	31.09	9.00561e+07	1.41671e+08	1.27576e+08	1.80038e+08	219908611	5.99632e+08	986070896	4.56297e+08	2.91423e+08	4.50834e+08	4.315e+08	5.80671e+08	6.54754e+08	4.44269e+08	2.71271e+08	1
High	Master Protein	Q99613	Eukaryotic translation initiation factor 3 subunit C OS=Homo sapiens OX=9606 GN=EIF3C PE=1 SV=1	0	228.217	30	26	380	26	913	105.3	5.68	1008.58	26	0	0.259	0.282	0.844643	0.714979	67.36	67.82	2252762239	1.14315e+09	1305952849	13	41.99	22.35	2252762239	2446965477	2154008016	1930470421	2719689532	1224724350	2246007892	1.07234e+09	8.30167e+08	1.14315e+09	1145215929	1706446811	1428605499	1305952849	9.33679e+08	1
High	Master Protein	Q9UBT2	SUMO-activating enzyme subunit 2 OS=Homo sapiens OX=9606 GN=UBA2 PE=1 SV=2	0	227.731	52	21	249	21	640	71.2	5.29	667.86	21	0	0.285	0.333	0.900338	0.808911	64.83	56.28	8.83692e+08	2.56529e+08	213900515	26.36	38.5	40.03	8.83692e+08	1.09188e+09	8.41135e+08	8.50432e+08	1.47864e+09	2.57708e+08	4.29643e+08	2.56529e+08	1.55922e+08	2.19009e+08	213900515	391729693	2.34935e+08	1.97709e+08	1.39312e+08	1
High	Master Protein	Q92900	Regulator of nonsense transcripts 1 OS=Homo sapiens OX=9606 GN=UPF1 PE=1 SV=2	0	227.076	24	22	286	22	1129	124.3	6.61	867.5	22	0	0.286	0.355	0.900338	0.83828	59.26	57.64	1363122171	3.45916e+08	4.855e+08	24.32	40.35	27.55	1363122171	1594128924	1.14875e+09	1093325856	1938385982	368497621	6.50159e+08	3.09924e+08	2.48575e+08	3.45916e+08	4.35913e+08	6.83987e+08	562436570	4.855e+08	318283695	1
High	Master Protein	Q8N257	Histone H2B type 3-B OS=Homo sapiens OX=9606 GN=H2BC26 PE=1 SV=3	0	227.016	67	13	1468	1	126	13.9	10.32	4214.98	13	2	0.572	0.362	0.86573	0.846149	56.1	83.2	2215364536	1123320261	1011605425	23.62	58.49	27.31	1847701758	2322215736	2215364536	1795523440	3125654880	1339603566	2873470016	1123320261	789766306	1000648122	1011605425	1381207524	1324289687	9.63552e+08	664155440	1
High	Master Protein	Q8N1G4	Leucine-rich repeat-containing protein 47 OS=Homo sapiens OX=9606 GN=LRRC47 PE=1 SV=1	0	226.637	52	20	326	20	583	63.4	8.28	927.77	20	0	0.379	0.609	0.989466	0.994002	53.8	59.29	749767914	2.48557e+08	3.21514e+08	15.88	41.19	34.95	749767914	850875063	718918294	688325531	1001861292	324878094	444136568	1.95249e+08	1.60697e+08	2.48557e+08	2.78064e+08	599468737	472936041	3.21514e+08	2.99895e+08	1
High	Master Protein	P42166	Lamina-associated polypeptide 2, isoform alpha OS=Homo sapiens OX=9606 GN=TMPO PE=1 SV=2	0	225.668	42	26	527	26	694	75.4	7.66	1600.16	26	0	0.998	1.079	0.427127	0.805359	59.51	61.12	895713566	865353004	9.78149e+08	21.97	53.08	22.92	895713566	1000337730	796482068	625150356	1139729102	888520676	1849237782	865353004	4.84688e+08	7.72713e+08	725440884	1.2274e+09	1.17744e+09	9.78149e+08	788888364	1
High	Master Protein	P07203	Glutathione peroxidase 1 OS=Homo sapiens OX=9606 GN=GPX1 PE=1 SV=4	0	222.968	72	11	510	11	203	22.1	6.55	1470.32	11	0	0.613	0.95	0.826304	0.858373	59.56	56.14	987408104	5.24479e+08	1112232475	14.29	35.91	26.32	905287572	1037174027	805649063	987408104	1179107963	596074012	934662260	5.24479e+08	3.63618e+08	5.24322e+08	7.09253e+08	1.28426e+09	1.26904e+09	1112232475	778930368	1
High	Master Protein	P22234	Bifunctional phosphoribosylaminoimidazole carboxylase/phosphoribosylaminoimidazole succinocarboxamide synthetase OS=Homo sapiens OX=9606 GN=PAICS PE=1 SV=3	0	222.959	54	21	687	21	425	47	7.23	2039.17	21	0	0.218	0.331	0.740598	0.805359	58.31	50.62	4.96627e+09	8.72286e+08	1.33726e+09	16.45	29.32	19.53	4.96627e+09	5.77424e+09	4.80498e+09	3.62609e+09	5350180744	8.72286e+08	1.44344e+09	9.09303e+08	7.18599e+08	8.44924e+08	1.28923e+09	1.43993e+09	1.33726e+09	1.64754e+09	9.36129e+08	1
High	Master Protein	Q9Y678	Coatomer subunit gamma-1 OS=Homo sapiens OX=9606 GN=COPG1 PE=1 SV=1	0	222.683	38	24	493	22	874	97.7	5.47	1216.68	24	2	0.505	0.669	0.921974	0.978962	70.27	58.68	1130362169	6.11518e+08	820003516	15.5	43.28	21.44	1221048648	1111284430	1130362169	1072786894	1536835166	6.47166e+08	1138480564	469523399	422352016	6.11518e+08	820003516	6.7707e+08	9.98504e+08	9.81145e+08	609033814	1
High	Master Protein	Q96G03	Phosphopentomutase OS=Homo sapiens OX=9606 GN=PGM2 PE=1 SV=4	0	221.851	43	25	441	25	612	68.2	6.73	1287.15	25	0	0.579	0.915	0.857009	0.876389	79.07	69.88	1.572e+09	7.08753e+08	1.17944e+09	21.73	47.25	24.06	1401945716	1870618281	1.572e+09	992063341	1583290212	7.67846e+08	1436902933	7.08753e+08	435645244	648239084	1060583415	1.17944e+09	1.20826e+09	1349498893	659172528	1
High	Master Protein	Q9P2J5	Leucine--tRNA ligase, cytoplasmic OS=Homo sapiens OX=9606 GN=LARS1 PE=1 SV=2	0	221.381	36	33	309	33	1176	134.4	7.3	762.84	33	0	0.28	0.318	0.893878	0.795832	65.22	64.1	1009172471	268850710	329035724	19.55	47.2	25.32	989712076	1250808032	1009172471	7.38779e+08	1201504902	2.07698e+08	493869228	275596039	1.45918e+08	268850710	312981007	3.35566e+08	3.30977e+08	329035724	1.61754e+08	1
High	Master Protein	P35998	26S proteasome regulatory subunit 7 OS=Homo sapiens OX=9606 GN=PSMC2 PE=1 SV=3	0	221.088	51	23	389	23	433	48.6	5.95	1074.48	23	0	0.487	0.82	0.938299	0.92101	54.99	58.05	1172986960	570964358	1.21158e+09	17.88	30.54	23.27	1271738729	1445499964	1172986960	915142792	1020048012	6.0225e+08	9.17295e+08	5.0595e+08	4.35602e+08	570964358	8.19725e+08	1463567630	1.21158e+09	1.45358e+09	1.02489e+09	1
High	Master Protein	P43487	Ran-specific GTPase-activating protein OS=Homo sapiens OX=9606 GN=RANBP1 PE=1 SV=1	0	220.88	56	9	305	9	201	23.3	5.29	958.24	9	0	0.32	0.368	0.9442	0.849816	59.66	60.88	1653560066	4.28978e+08	550878540	22.42	39.88	23.81	1653560066	1761692968	1635431322	1313150836	2384042497	417249063	831644950	5.0447e+08	309863065	4.28978e+08	347258814	570505504	568966409	550878540	363577694	1
High	Master Protein	Q12931	Heat shock protein 75 kDa, mitochondrial OS=Homo sapiens OX=9606 GN=TRAP1 PE=1 SV=3	0	220.846	39	21	384	20	704	80.1	8.21	1125.19	21	0	0.206	0.365	0.704304	0.849816	69.86	42.27	1684998407	2.54382e+08	360924500	19.83	38.71	29.04	1390245332	1.87137e+09	1684998407	1.16615e+09	1901422977	326323645	4.45841e+08	2.54382e+08	1.51841e+08	240135539	308247649	402336622	360924500	466984706	199956421	1
High	Master Protein	P39023	Large ribosomal subunit protein uL3 OS=Homo sapiens OX=9606 GN=RPL3 PE=1 SV=2	0	220.057	52	25	466	25	403	46.1	10.18	1162.19	25	0	0.336	0.356	0.956356	0.83828	58.83	47.61	3924077864	1.24382e+09	1001505044	21.24	40.64	29.87	3924077864	4333954172	3340737798	3472664610	5.5162e+09	1247980088	2.16966e+09	1.24382e+09	7.66792e+08	1050146132	1.23585e+09	1185467761	1001505044	919903314	506228957	1
High	Master Protein	Q1KMD3	Heterogeneous nuclear ribonucleoprotein U-like protein 2 OS=Homo sapiens OX=9606 GN=HNRNPUL2 PE=1 SV=1	0	219.948	34	26	527	26	747	85.1	4.91	1365.01	26	0	0.497	0.577	0.924551	0.994002	58.52	55.36	1.5302e+09	8.16722e+08	1.09348e+09	7.25	29.6	25.61	1.5302e+09	1560188040	1510379492	1447487693	1747426270	965831782	1.34551e+09	8.16722e+08	629602798	8.0299e+08	1.09348e+09	1539331949	1175012348	1.07124e+09	7.34203e+08	1
High	Master Protein	Q16555	Dihydropyrimidinase-related protein 2 OS=Homo sapiens OX=9606 GN=DPYSL2 PE=1 SV=1	0	219.864	56	20	452	20	572	62.3	6.38	1381.33	20	0	0.433	0.483	0.979085	0.95138	71.98	72.82	3165557472	9.33887e+08	1.27391e+09	18.38	44.4	21.29	2985966794	3713594368	3165557472	2766080980	4308882680	1.40495e+09	1827803311	9.33887e+08	5.31443e+08	929830893	9.15227e+08	1.47322e+09	1.27391e+09	1407665942	9.56867e+08	1
High	Master Protein	P28331	NADH-ubiquinone oxidoreductase 75 kDa subunit, mitochondrial OS=Homo sapiens OX=9606 GN=NDUFS1 PE=1 SV=3	0	219.618	40	20	351	20	727	79.4	6.23	1158.86	20	0	0.533	1.021	0.919129	0.83828	67.08	45.85	662131240	358314333	811685970	31.32	37.98	32.73	653839668	662131240	360092517	714348548	946508376	5.7849e+08	650134508	356708127	254138766	358314333	583995250	1150656384	811685970	964894510	515290261	1
High	Master Protein	B0I1T2	Unconventional myosin-Ig OS=Homo sapiens OX=9606 GN=MYO1G PE=1 SV=2	0	218.614	38	29	550	29	1018	116.4	8.73	1583.34	29	0	0.727	1.112	0.72155	0.795832	71.42	62.14	1275146525	861478112	1.24099e+09	25.25	50.87	22.08	1275146525	1660586080	1204112188	1.01172e+09	1881830924	861478112	1842799766	884009789	5.2279e+08	8.1358e+08	9.95954e+08	1.45427e+09	1389265691	1.24099e+09	838377739	1
High	Master Protein	P35580	Myosin-10 OS=Homo sapiens OX=9606 GN=MYH10 PE=1 SV=3	0	218.282	10	22	734	1	1976	228.9	5.54	2003.74	22	0																												1
High	Master Protein	P55786	Puromycin-sensitive aminopeptidase OS=Homo sapiens OX=9606 GN=NPEPPS PE=1 SV=2	0	217.997	34	25	315	25	919	103.2	5.72	904.34	25	0	0.614	0.945	0.823535	0.859394	63.52	60.25	954993793	5.05744e+08	1041853904	9.51	43.16	22.23	9.98262e+08	1.06025e+09	954993793	8.14806e+08	938483214	7.01178e+08	1068442976	5.05744e+08	3.85449e+08	4.82159e+08	643445850	1041853904	1.08552e+09	1080135372	764722318	1
High	Master Protein	O75367	Core histone macro-H2A.1 OS=Homo sapiens OX=9606 GN=MACROH2A1 PE=1 SV=5	0	217.608	56	15	644	15	369	39.2	9.83	2227.59	15	0	0.915	1.156	0.507711	0.782172	70.73	60.8	2.15744e+09	1.46185e+09	2.35037e+09	7.4	40.93	24.63	1885803804	2217607466	2.15744e+09	1.92284e+09	2.1634e+09	2.182e+09	2.75961e+09	1.46185e+09	9.3713e+08	1.42083e+09	1.36379e+09	2.59784e+09	2.52845e+09	2.35037e+09	1.82775e+09	1
High	Master Protein	P49736	DNA replication licensing factor MCM2 OS=Homo sapiens OX=9606 GN=MCM2 PE=1 SV=4	0	217.442	41	28	368	28	904	101.8	5.52	1075.78	28	0	0.089	0.14	0.0583006	0.177824	76.51	66.52	2.9358e+09	1.75622e+08	236287484	9.21	40.71	23.77	3026304476	3310543384	2570441416	2834893079	2.9358e+09	1.75622e+08	2.30795e+08	177086566	8.74359e+07	9.03411e+07	159603661	236287484	2.68963e+08	2.6043e+08	1.66627e+08	1
High	Master Protein	O00429	Dynamin-1-like protein OS=Homo sapiens OX=9606 GN=DNM1L PE=1 SV=2	0	217.438	38	23	241	23	736	81.8	6.81	647.21	23	0	0.945	1.106	0.636569	0.798238	57.95	44.04	336345756	2.97879e+08	3.9402e+08	6.48	22.02	11.61	336345756	383945880	328825544	348470728	332754848	3.27945e+08	367127207	2.28444e+08	220000446	2.97879e+08	330010497	4.18599e+08	3.9402e+08	3.95996e+08	322265659	1
High	Master Protein	P30044	Peroxiredoxin-5, mitochondrial OS=Homo sapiens OX=9606 GN=PRDX5 PE=1 SV=4	0	217.237	57	14	412	14	214	22.1	8.7	1193.85	14	0	0.927	1.311	0.523925	0.690761	76.86	66.19	701057380	566221129	1.0351e+09	34.56	44.64	33.12	701057380	1.17247e+09	948514494	454428160	693203746	848561454	1106758487	566221129	3.35828e+08	527202938	642840159	1.08293e+09	1.49631e+09	1.0351e+09	756576198	1
High	Master Protein	P29692	Elongation factor 1-delta OS=Homo sapiens OX=9606 GN=EEF1D PE=1 SV=5	0	216.468	67	23	718	18	281	31.1	5.01	1998.7	23	3	0.36	0.462	0.985897	0.943139	45.95	47.34	5.9824e+09	1.97309e+09	2.87844e+09	8.62	27.4	17.03	5724587952	6.70616e+09	5.9824e+09	5349075733	6.27102e+09	2.30823e+09	3.10205e+09	1.97309e+09	1.50771e+09	1.95189e+09	2.1379e+09	2.87844e+09	2.89197e+09	3.08025e+09	2.1543e+09	1
High	Master Protein	Q05639	Elongation factor 1-alpha 2 OS=Homo sapiens OX=9606 GN=EEF1A2 PE=1 SV=1	0	216.388	43	19	3397	3	463	50.4	9.03	7808.16	19	0	0.297	0.254	0.909904	0.63522	55.32	58.63	7599087368	2194074531	1868659617	27.46	59.21	55.25	4606569824	9276522000	7650636408	7599087368	5355352672	3527477640	2423461530	1641638646	2.69352e+08	2194074531	569617527	2252474080	3441346596	1443299776	1868659617	1
High	Master Protein	P43405	Tyrosine-protein kinase SYK OS=Homo sapiens OX=9606 GN=SYK PE=1 SV=1	0	212.321	41	19	420	19	635	72	8.25	1145.41	19	0	1.07	1.599	0.356629	0.531468	54.2	41.05	2.09423e+09	602461465	1127978712	28.08	41	19.89	1.85821e+09	2467340456	2.09423e+09	1.78884e+09	3381166127	602461465	1245560012	7.42172e+08	5.54439e+08	5.13397e+08	813419120	1127978712	1.15881e+09	1128363383	7.47209e+08	1
High	Master Protein	Q15046	Lysine--tRNA ligase OS=Homo sapiens OX=9606 GN=KARS1 PE=1 SV=3	0	212.281	36	23	379	23	597	68	6.35	1101.22	23	0	0.29	0.379	0.900338	0.859394	52.4	51.1	2145594487	5.49637e+08	806477867	20.82	45.78	23.4	2145594487	2551736069	2094961218	2002830222	3213693718	6.20586e+08	1202345232	5.49637e+08	4.24122e+08	548970892	6.08445e+08	9.00875e+08	806477867	846059029	497512648	1
High	Master Protein	O00160	Unconventional myosin-If OS=Homo sapiens OX=9606 GN=MYO1F PE=1 SV=3	0	211.771	30	30	387	30	1098	124.8	9.11	920.99	30	0	1.032	1.871	0.48808	0.40407	91.39	81.93	4.75023e+08	4.9731e+08	1164338696	23.17	44.98	21.74	4.75023e+08	4.76324e+08	3.50507e+08	3.29336e+08	5.7845e+08	599547103	1016347909	4.9731e+08	344047713	442560381	969690778	1236948238	1226141101	1164338696	694314007	1
High	Master Protein	Q16576	Histone-binding protein RBBP7 OS=Homo sapiens OX=9606 GN=RBBP7 PE=1 SV=1	0	211.103	58	19	398	10	425	47.8	5.05	1156.05	19	9	0.241	0.32	0.795567	0.795832	61.24	57.49	3.01766e+09	883009605	1084244689	16.6	31.86	21.81	3.01766e+09	3.45084e+09	2.96205e+09	2.70239e+09	4.07565e+09	897682442	1.31246e+09	883009605	573536799	7.07879e+08	1058669285	1084244689	1109761782	1.5367e+09	864738760	1
High	Master Protein	P62241	Small ribosomal subunit protein eS8 OS=Homo sapiens OX=9606 GN=RPS8 PE=1 SV=2	0	210.063	61	19	619	19	208	24.2	10.32	1730.96	19	0	0.278	0.287	0.889671	0.729575	62.35	59.45	4302740032	1.05985e+09	1068121737	17.52	41.22	33.33	4302740032	4943746219	3916426525	3488785994	5410886116	903010310	1.97937e+09	1.14957e+09	7.3938e+08	1.05985e+09	648765191	1.60049e+09	1.4173e+09	1068121737	9.4489e+08	1
High	Master Protein	Q13838	Spliceosome RNA helicase DDX39B OS=Homo sapiens OX=9606 GN=DDX39B PE=1 SV=1	0	209.911	49	17	593	5	428	49	5.67	1460.64	17	12	0.398	0.499	0.996552	0.96132	62.64	61.56	3456541602	1.33319e+09	1.81223e+09	17.84	44.38	18.46	3456541602	4463364836	3382679978	2851133704	4206296409	1445627972	2.67272e+09	1.33319e+09	965593958	1157091363	1719327718	1928643004	1.81223e+09	2015701907	1.19869e+09	1
High	Master Protein	P68036	Ubiquitin-conjugating enzyme E2 L3 OS=Homo sapiens OX=9606 GN=UBE2L3 PE=1 SV=1	0	209.614	70	11	217	5	154	17.9	8.51	695.15	11	7	0.461	0.666	0.970227	0.979475	56.43	80.81	870285860	218373218	986854481	24.03	32.5	27.37	870285860	1138955920	1086602906	590596064	852921988	218373218	381811969	296583465	177191945	205414468	672451702	986854481	1227005823	1088792384	657417212	1
High	Master Protein	P18124	Large ribosomal subunit protein uL30 OS=Homo sapiens OX=9606 GN=RPL7 PE=1 SV=1	0	209.315	58	20	606	20	248	29.2	10.65	1718.09	20	0	0.225	0.187	0.767324	0.386783	45.08	47.07	4711782327	1054403717	670290561	20.46	46.26	33.18	4711782327	5.41771e+09	3.92769e+09	4.05816e+09	6.33069e+09	9.05574e+08	2111060935	1.11223e+09	7.05844e+08	1054403717	5.26364e+08	1167264481	908220947	6.23359e+08	670290561	1
High	Master Protein	P05386	Large ribosomal subunit protein P1 OS=Homo sapiens OX=9606 GN=RPLP1 PE=1 SV=1	0	208.774	56	4	183	4	114	11.5	4.32	984.41	4	0	0.341	0.828	0.954349	0.914859	48.37	38.3	821060800	256279555	657797312	13.72	39.01	20.38	821060800	917133120	698134064	658290352	853548664	256279555	453938520	309197056	154990488	240950228	399406664	700484640	703091232	657797312	644190380	1
High	Master Protein	Q06323	Proteasome activator complex subunit 1 OS=Homo sapiens OX=9606 GN=PSME1 PE=1 SV=1	0	208.753	65	15	421	15	249	28.7	6.02	1378.81	15	0	0.347	0.423	0.969281	0.909918	62.06	57.62	2.34475e+09	8.22446e+08	8.65443e+08	16.71	35.25	35.4	2.34475e+09	2989955701	2427946073	1.94194e+09	2.13638e+09	9.77662e+08	1.20168e+09	8.22446e+08	4.16278e+08	7.27433e+08	5.66808e+08	1.22966e+09	1.28554e+09	8.65443e+08	6.58999e+08	1
High	Master Protein	Q9Y230	RuvB-like 2 OS=Homo sapiens OX=9606 GN=RUVBL2 PE=1 SV=3	0	208.395	52	25	341	25	463	51.1	5.64	995.31	25	0	0.278	0.34	0.88922	0.820959	53.47	43.24	2089915338	447177620	641116780	15.91	47.62	23.45	2089915338	2.42673e+09	1845481553	1646117942	2.34708e+09	4.30048e+08	969031883	5.01867e+08	313735197	447177620	577821983	8.23142e+08	705767934	641116780	423398047	1
High	Master Protein	O00571	ATP-dependent RNA helicase DDX3X OS=Homo sapiens OX=9606 GN=DDX3X PE=1 SV=3	0	207.929	37	23	422	22	662	73.2	7.18	1298.17	23	0	0.31	0.367	0.925144	0.849816	48.66	41.42	1748766848	551307870	701691498	13.61	36.22	18.76	1630561578	1958379001	1748766848	1.61484e+09	2203192762	563548068	964386786	551307870	383694025	530510554	5.63849e+08	701691498	728066933	817658237	5.12306e+08	1
High	Master Protein	Q9UM07	Protein-arginine deiminase type-4 OS=Homo sapiens OX=9606 GN=PADI4 PE=1 SV=2	0	207.568	37	20	462	20	663	74	6.58	1304.5	20	0	10.344	9.521	2.90173e-07	0.000398103	113.34	120.68	17156510	1220908273	1.57569e+09	99.99	39.22	27.81	9816301	7.50325e+07	17156510	23847683	10587283	1.55158e+09	2.19805e+09	1141540461	7.6179e+08	1220908273	1.19922e+09	2393811206	2.18053e+09	1534073803	1.57569e+09	1
High	Master Protein	O43143	ATP-dependent RNA helicase DHX15 OS=Homo sapiens OX=9606 GN=DHX15 PE=1 SV=2	0	207.501	34	25	337	25	795	90.9	7.46	777.32	25	0	0.296	0.329	0.909904	0.805359	50.97	60.62	1489120350	293890733	3.407e+08	22.7	32.27	28.28	1478465314	2343644715	1730025294	1415134890	1489120350	293890733	5.0514e+08	3.19195e+08	2.25527e+08	2.90718e+08	2.67849e+08	4.44237e+08	4.14801e+08	3.407e+08	2.18535e+08	1
High	Master Protein	P62701	Small ribosomal subunit protein eS4, X isoform OS=Homo sapiens OX=9606 GN=RPS4X PE=1 SV=2	0	207.044	75	26	633	26	263	29.6	10.15	1671.69	26	0	0.249	0.269	0.823085	0.67921	51.55	50.88	5940700792	1200281300	1127675848	18.48	46.13	28.16	5940700792	7386615656	5425385515	4725518201	7150288748	1.24839e+09	2.46435e+09	1200281300	8.05036e+08	1.1533e+09	8.16244e+08	1.52698e+09	1529532260	1127675848	920547560	1
High	Master Protein	P54578	Ubiquitin carboxyl-terminal hydrolase 14 OS=Homo sapiens OX=9606 GN=USP14 PE=1 SV=3	0	205.949	44	20	319	20	494	56	5.3	895.5	20	0	0.471	0.64	0.948781	0.988356	58.17	49.92	1.02191e+09	5.17889e+08	6.73167e+08	13.33	28.46	22	1.02191e+09	1.0588e+09	9.78815e+08	8.5116e+08	1.22899e+09	5.8781e+08	7.40146e+08	5.03619e+08	3.20035e+08	5.17889e+08	5.29374e+08	7.96873e+08	707995084	6.73167e+08	4.52664e+08	1
High	Master Protein	P42768	Actin nucleation-promoting factor WAS OS=Homo sapiens OX=9606 GN=WAS PE=1 SV=4	0	204.756	41	13	159	13	502	52.9	6.64	522.08	13	0	0.707	0.84	0.827346	0.913699	85.1	69.08	227550311	287597896	434141038	68.55	50.53	18.72	2.41847e+08	227550311	173859630	70307518	527948120	287597896	655076712	271756758	2.03626e+08	330456562	289777710	452821896	434141038	491818542	3.92815e+08	1
High	Master Protein	Q13464	Rho-associated protein kinase 1 OS=Homo sapiens OX=9606 GN=ROCK1 PE=1 SV=1	0	204.117	36	41	397	39	1354	158.1	5.9	829.52	41	1	0.825	1.158	0.665933	0.782149	53.39	52.98	611184032	5.14784e+08	8.16283e+08	24.62	34.79	17.75	710193264	934937813	5.53273e+08	5.30979e+08	611184032	650471762	7.82467e+08	4.38379e+08	2.9961e+08	5.14784e+08	7.74094e+08	9.44281e+08	8.16283e+08	8.75025e+08	5.70763e+08	1
High	Master Protein	Q86YZ3	Hornerin OS=Homo sapiens OX=9606 GN=HRNR PE=1 SV=2	0	204.025	20	20	173	20	2850	282.2	10.04	409.92	20	0	0.675	0.701	0.887572	0.965868	85.48	70.59	1.84711e+08	1.57148e+08	1.70573e+08	91.73	22.57	55.14	1.67985e+08	1.28111e+08	1.84711e+08	277554363	829214065	1.22602e+08	1.80352e+08	1.57148e+08	2.2217e+08	1.48594e+08	2.3577e+08	1.04896e+08	1.70573e+08	2.96017e+08	5.96531e+07	1
High	Master Protein	Q14978	Nucleolar and coiled-body phosphoprotein 1 OS=Homo sapiens OX=9606 GN=NOLC1 PE=1 SV=2	0	203.952	43	26	259	26	699	73.6	9.47	612.89	26	0	0.12	0.071	0.212026	0.0129485	67.79	66.02	1.14118e+09	1.13355e+08	6.73587e+07	19.58	35.86	36.24	741508373	977513709	1.23876e+09	1225195826	1.14118e+09	1.35434e+08	2.03261e+08	9.03182e+07	9.58995e+07	1.13355e+08	7.09536e+07	6.73587e+07	7.61548e+07	3.51199e+07	3.37569e+07	1
High	Master Protein	P52907	F-actin-capping protein subunit alpha-1 OS=Homo sapiens OX=9606 GN=CAPZA1 PE=1 SV=3	0	203.079	71	15	571	13	286	32.9	5.69	1595.32	15	3	0.543	0.653	0.898179	0.979714	40.07	48.9	3795378820	1823064888	3.09202e+09	15.3	35.44	30.31	3795378820	4441044076	3242571068	3195829795	4312806792	2432650399	3072739804	1823064888	1.14041e+09	1815781580	1.60817e+09	3.16376e+09	3.09202e+09	3.15187e+09	1.83578e+09	1
High	Master Protein	Q14166	Tubulin--tyrosine ligase-like protein 12 OS=Homo sapiens OX=9606 GN=TTLL12 PE=1 SV=2	0	202.942	39	17	243	17	644	74.4	5.53	879.27	17	0	0.389	0.652	0.992643	0.980708	49.13	41.1	596684334	204687782	371543955	22.91	39	31.14	648393572	798565948	5.49292e+08	421152676	596684334	262626028	4.14888e+08	200099067	1.70569e+08	204687782	2.32386e+08	5.17694e+08	371543955	474894012	301918852	1
High	Master Protein	O94804	Serine/threonine-protein kinase 10 OS=Homo sapiens OX=9606 GN=STK10 PE=1 SV=1	0	202.683	30	24	389	23	968	112.1	6.95	980.66	24	1	0.957	0.96	0.463891	0.853706	72.02	82.44	945670881	527641728	5.90873e+08	16.83	40.33	10.32	888238081	945670881	962498804	847457260	1265941247	6.73651e+08	1052244653	527641728	387535781	523867448	5.30786e+08	643692145	5.90873e+08	6.53797e+08	5.24232e+08	1
High	Master Protein	P80303	Nucleobindin-2 OS=Homo sapiens OX=9606 GN=NUCB2 PE=1 SV=3	0	202.649	36	12	150	12	420	50.2	5.12	549.41	12	0	0.234	0.345	0.783747	0.831241	77.8	51.73	680603812	122119673	1.99218e+08	15.48	31.02	30	680603812	825027010	763763448	542166512	662350160	1.67979e+08	173075568	122119673	7.53372e+07	1.14885e+08	124663557	1.99218e+08	2.18496e+08	216581818	110564826	1
High	Master Protein	P04908	Histone H2A type 1-B/E OS=Homo sapiens OX=9606 GN=H2AC8 PE=1 SV=2	0	200.794	43	10	1886	2	130	14.1	11.05	4819.88	10	0	0.329	1.07	0.949422	0.808911	61.02	58.94	3.58899e+09	1.13635e+09	1.84601e+09	25.6	74.08	52.25	2.70462e+09	3.58899e+09	4.64301e+09	4677322508	2.84814e+09	3.09052e+09	1.13635e+09	5.35492e+08	6.56983e+08	1.53272e+09	1.10535e+09	4113501058	3.30566e+09	1.64642e+09	1.84601e+09	1
High	Master Protein	O00410	Importin-5 OS=Homo sapiens OX=9606 GN=IPO5 PE=1 SV=4	0	200.561	29	23	216	23	1097	123.6	4.94	557.19	23	0	0.175	0.246	0.548942	0.609484	99.62	74.58	927734609	6.78873e+07	129632827	13.55	79.76	32.19	927734609	971119509	8.85618e+08	672922948	936878722	1.56338e+08	2.66637e+08	5.18849e+07	6.78873e+07	47315308	129632827	9.1e+07	172003303	2.07277e+08	1.17159e+08	1
High	Master Protein	Q6IBS0	Twinfilin-2 OS=Homo sapiens OX=9606 GN=TWF2 PE=1 SV=2	0	200.261	55	15	287	15	349	39.5	6.84	959.55	15	0	0.657	0.862	0.865934	0.903371	67.85	57.13	4.06224e+08	258094504	390849983	22.7	42.32	33.39	3.80244e+08	4.24113e+08	4.06224e+08	2.68768e+08	5.21606e+08	3.04296e+08	4.58812e+08	258094504	142321426	223625080	199673585	396900323	390849983	508661976	280592786	1
High	Master Protein	Q99623	Prohibitin-2 OS=Homo sapiens OX=9606 GN=PHB2 PE=1 SV=2	0	200.029	75	23	731	23	299	33.3	9.83	1799.93	23	0	0.599	0.935	0.835556	0.862934	68.03	71.85	3.6485e+09	2.01005e+09	3.71517e+09	17.27	36.54	19.35	3.03895e+09	4.16474e+09	3.11735e+09	3.6485e+09	4.49519e+09	2.14637e+09	3.252e+09	1.55821e+09	1.30418e+09	2.01005e+09	2.73323e+09	3.71517e+09	3.74362e+09	4.34345e+09	2.85984e+09	1
High	Master Protein	Q9BS26	Endoplasmic reticulum resident protein 44 OS=Homo sapiens OX=9606 GN=ERP44 PE=1 SV=1	0	199.664	45	16	362	15	406	46.9	5.26	1143.27	16	1	0.46	0.59	0.955203	0.997423	57.3	53.9	2227376545	9.25692e+08	1.09715e+09	10.08	27.12	22.4	2227376545	2311054123	1996061761	1795089243	2232713892	1.00169e+09	1119762069	9.25692e+08	5.1378e+08	7.6642e+08	772686681	1288886652	1.09715e+09	1.15479e+09	792594588	1
High	Master Protein	P07737	Profilin-1 OS=Homo sapiens OX=9606 GN=PFN1 PE=1 SV=2	0	198.236	79	16	939	16	140	15	8.27	2831.78	16	0	0.488	0.777	0.937696	0.942873	48.63	50.47	8.24755e+09	3.85397e+09	7119885296	12.35	32.11	26.12	7.9204e+09	1.05351e+10	8301800589	8.24755e+09	8212730389	4552893549	5.78955e+09	3.85397e+09	2273531495	3.6177e+09	4.44482e+09	7119885296	8.48819e+09	7.47213e+09	5056753000	1
High	Master Protein	Q16531	DNA damage-binding protein 1 OS=Homo sapiens OX=9606 GN=DDB1 PE=1 SV=1	0	197.037	25	24	231	24	1140	126.9	5.26	665.69	24	0	0.308	0.37	0.921974	0.852136	59.35	61.18	937906760	1.8005e+08	2.2946e+08	27.94	53.36	24.51	920483518	1490060464	1082094516	719350162	937906760	2.00793e+08	405517544	1.69494e+08	1.06904e+08	1.8005e+08	2.36719e+08	2.2946e+08	2.4063e+08	2.05477e+08	1.19202e+08	1
High	Master Protein	Q9H0A0	RNA cytidine acetyltransferase OS=Homo sapiens OX=9606 GN=NAT10 PE=1 SV=2	0	196.674	25	20	154	20	1025	115.7	8.27	427.3	20	0	0.288	0.284	0.855811	0.719738	87.87	106.48	431087066	6.58326e+07	62785431	20.32	58.51	42.74	338691697	489744889	431087066	356744009	546998276	14582741	85193317		50871719	91229534	9.5666e+07	33696806	9.47306e+07	62785431	4.46841e+07	1
High	Master Protein	Q9Y2J2	Band 4.1-like protein 3 OS=Homo sapiens OX=9606 GN=EPB41L3 PE=1 SV=2	0	195.264	28	24	470	23	1087	120.6	5.19	1235.13	24	1	1.488	1.587	0.136598	0.533238	62.38	70.02	4.02552e+08	8.64027e+08	9.9616e+08	24.58	50.1	28.29	4.35224e+08	4.01775e+08	4.02552e+08	3.6448e+08	6.4139e+08	8.64027e+08	1.69115e+09	9.12337e+08	4.75894e+08	6.73184e+08	9.9616e+08	1.26499e+09	1.16339e+09	8.5212e+08	5.68161e+08	1
High	Master Protein	P50570	Dynamin-2 OS=Homo sapiens OX=9606 GN=DNM2 PE=1 SV=2	0	194.964	36	27	406	21	870	98	7.44	951.82	27	5	0.716	0.974	0.73573	0.849816	47.23	49.24	843225723	718393334	1020197271	17.14	32.41	29.29	798732310	1151457130	843225723	806246484	1040230366	864231894	1129541952	612131775	4.8904e+08	718393334	809829964	1.49684e+09	1227367064	1020197271	7.40719e+08	1
High	Master Protein	P23526	Adenosylhomocysteinase OS=Homo sapiens OX=9606 GN=AHCY PE=1 SV=4	0	194.673	47	24	646	23	432	47.7	6.34	1839.23	24	1	0.348	0.377	0.970227	0.858421	52	52.42	3.74998e+09	1.15389e+09	1.4144e+09	15.63	46.45	22.69	3.71921e+09	4401202278	3.74998e+09	3.20466e+09	4.78082e+09	1.07269e+09	2494071496	1308528831	8.75626e+08	1.15389e+09	1.4144e+09	1.64215e+09	1.21277e+09	1.63888e+09	9.11472e+08	1
High	Master Protein	O60763	General vesicular transport factor p115 OS=Homo sapiens OX=9606 GN=USO1 PE=1 SV=2	0	194.624	30	20	327	20	962	107.8	4.91	882.19	20	0	0.487	0.6	0.942648	0.997727	58.43	59.78	9.06494e+08	3.4692e+08	5.19635e+08	11.69	37.12	18.87	8.27749e+08	1.08921e+09	1.00185e+09	9.06494e+08	8.50002e+08	4.70976e+08	6.07634e+08	3.33965e+08	2.22841e+08	3.4692e+08	4.88415e+08	5.97046e+08	5.911e+08	5.19635e+08	3.59979e+08	1
High	Master Protein	Q99460	26S proteasome non-ATPase regulatory subunit 1 OS=Homo sapiens OX=9606 GN=PSMD1 PE=1 SV=2	0	194.198	36	29	270	29	953	105.8	5.39	611.56	29	0	0.553	0.679	0.921974	0.97622	56.93	50.06	439767238	3.18934e+08	621530467	12.06	40.54	20.95	428586845	504056132	439767238	384622954	5.16211e+08	3.48747e+08	548228108	3.18934e+08	1.89465e+08	259079910	614077548	642637428	6.74002e+08	621530467	3.69357e+08	1
High	Master Protein	O43242	26S proteasome non-ATPase regulatory subunit 3 OS=Homo sapiens OX=9606 GN=PSMD3 PE=1 SV=2	0	193.637	46	23	363	23	534	60.9	8.44	1037.19	23	0	0.261	0.466	0.854562	0.945694	70	67.31	1.06584e+09	245009432	3.88671e+08	18.39	41.1	27.21	1.06584e+09	1.24791e+09	867884860	980380912	1373663140	245009432	4.07879e+08	2.62436e+08	1.51651e+08	1.69087e+08	4.90129e+08	532798074	3.44788e+08	3.88671e+08	2.60939e+08	1
High	Master Protein	P54577	Tyrosine--tRNA ligase, cytoplasmic OS=Homo sapiens OX=9606 GN=YARS1 PE=1 SV=4	0	193.546	52	26	397	26	528	59.1	7.05	1126.65	26	0	0.295	0.359	0.908665	0.842745	55.12	48.26	2.19856e+09	571669871	713523979	23.35	38.36	11.78	2.19856e+09	2.5308e+09	2.06266e+09	1.56193e+09	2979279629	563755583	1047268090	591939078	3.98237e+08	571669871	733597698	713523979	600397953	764276780	589198844	1
High	Master Protein	Q9NUQ9	CYFIP-related Rac1 interactor B OS=Homo sapiens OX=9606 GN=CYRIB PE=1 SV=1	0	193.275	43	14	370	14	324	36.7	6.06	1063.17	14	0	1.005	1.198	0.423767	0.765293	41.58	37.42	704289798	687090392	937005273	13.39	36.44	24.83	613404104	867774752	689040858	704289798	790767796	831616581	1060138286	5.64335e+08	3.85236e+08	687090392	686776274	937005273	996121604	1337603748	860220096	1
High	Master Protein	P52597	Heterogeneous nuclear ribonucleoprotein F OS=Homo sapiens OX=9606 GN=HNRNPF PE=1 SV=3	0	193.149	48	16	595	14	415	45.6	5.58	1732.01	16	2	0.598	0.591	0.837579	0.997694	72.52	62.62	2073219582	9.49989e+08	1522807886	13.15	46.9	28.15	1820829676	2.14958e+09	2073219582	1917310558	2536491137	9.15406e+08	2016121326	1.11659e+09	6.29184e+08	9.49989e+08	9.12003e+08	1522807886	1576732865	1562487229	8.73599e+08	1
High	Master Protein	Q9Y262	Eukaryotic translation initiation factor 3 subunit L OS=Homo sapiens OX=9606 GN=EIF3L PE=1 SV=1	0	192.37	38	19	185	19	564	66.7	6.34	583.16	19	0	0.307	0.379	0.924551	0.859394	93.18	97.86	2020848698	4.65767e+08	533454071	23.02	42.19	38.4	1828082908	3146725746	2407258830	2020292602	2020848698	762391783	725593177	4.65767e+08	2.88239e+08	3.4027e+08	6.51302e+08	468571707	403964262	997475770	533454071	1
High	Master Protein	P22061	Protein-L-isoaspartate(D-aspartate) O-methyltransferase OS=Homo sapiens OX=9606 GN=PCMT1 PE=1 SV=4	0	192.302	65	9	285	9	227	24.6	7.21	903.24	9	0	0.269	0.514	0.8406	0.965868	98.51	86.75	587187456	123884342	283941522	27.56	60.24	42.31	546107256	898123612	437682936	587187456	641550952	224523742	314775365	123884342	7.19831e+07	1.00106e+08	96440800	326835326	427444210	283941522	283404947	1
High	Master Protein	P23284	Peptidyl-prolyl cis-trans isomerase B OS=Homo sapiens OX=9606 GN=PPIB PE=1 SV=2	0	192.126	67	19	622	19	216	23.7	9.41	1590.87	19	0	0.319	0.454	0.942648	0.933851	56.87	58.5	4096288284	1.46893e+09	2133029932	21.38	49.01	25.64	4004760528	4782302672	4096288284	3373287114	5859901784	1.46893e+09	2931801076	1.52415e+09	925558055	1.14631e+09	1712688474	2133029932	2201269883	2444515564	1183234283	1
High	Master Protein	P01889	HLA class I histocompatibility antigen, B alpha chain OS=Homo sapiens OX=9606 GN=HLA-B PE=1 SV=3	0	191.933	39	11	605	4	362	40.4	5.85	1892.08	11	0	0.193	0.355	0.636569	0.83828	63.77	36.98	2468472046	3.72538e+08	3.71686e+08	34.84	52.83	14.33	2468472046	2750856042	2344106050	2353583063	4732239842	4.5095e+08	9.17801e+08	3.38346e+08	3.06399e+08	3.72538e+08	3.21576e+08	430039871	3.71686e+08	4.3577e+08	3.28565e+08	1
High	Master Protein	P19878	Neutrophil cytosol factor 2 OS=Homo sapiens OX=9606 GN=NCF2 PE=1 SV=2	0	191.432	44	23	503	23	526	59.7	6.16	1248.19	23	0	3.985	5.646	0.000975443	0.0072372	129.56	123.5	4.53771e+07	1.13624e+09	1.69929e+09	54.76	32.49	20.03	4.53771e+07	96033576	24887147	3.29878e+07	77639090	1299952259	1687755383	1044070371	6.5034e+08	1.13624e+09	1.27679e+09	1729339340	1.92634e+09	1.69929e+09	1197887096	1
High	Master Protein	Q9BUF5	Tubulin beta-6 chain OS=Homo sapiens OX=9606 GN=TUBB6 PE=1 SV=1	0	190.835	28	9	2916	1	446	49.8	4.88	4358.65	9	0																												1
High	Master Protein	O75937	DnaJ homolog subfamily C member 8 OS=Homo sapiens OX=9606 GN=DNAJC8 PE=1 SV=2	0	190.45	45	13	186	13	253	29.8	9.06	707.72	13	0	0.349	0.546	0.956356	0.979475	73.18	71.63	722638616	145709521	177958319	15.63	41.79	29.03	768060788	782005730	722638616	514455916	671833512	161205761	275090714	145709521	9.19068e+07	139320321	1.5133e+08	218962192	177958319	228991928	103893619	1
High	Master Protein	P14317	Hematopoietic lineage cell-specific protein OS=Homo sapiens OX=9606 GN=HCLS1 PE=1 SV=3	0	190.39	35	15	427	15	486	54	4.81	1333.34	15	0	1.653	1.435	0.0700643	0.622085	69.94	69.97	552738166	9.38279e+08	8.91006e+08	24.26	58.09	23.39	552738166	476211038	618506850	500854410	837233473	1.12767e+09	2160062242	9.38279e+08	4.55288e+08	8.29561e+08	8.91006e+08	9.85984e+08	1027496096	824181230	524454068	1
High	Master Protein	Q9HDC9	Adipocyte plasma membrane-associated protein OS=Homo sapiens OX=9606 GN=APMAP PE=1 SV=2	0	190.191	48	17	472	17	416	46.5	6.16	1188.7	17	0	1.997	2.931	0.0282633	0.113728	56.44	56.64	474585938	1168074124	1736739064	16.95	48.05	22.7	455644120	660543618	462581506	474585938	569747888	1168074124	2401638148	1007832042	748094558	1.29272e+09	1.55343e+09	2037344821	1.78013e+09	1736739064	1045007171	1
High	Master Protein	P29144	Tripeptidyl-peptidase 2 OS=Homo sapiens OX=9606 GN=TPP2 PE=1 SV=4	0	188.875	31	30	253	30	1249	138.3	6.32	545.22	30	0	0.369	0.505	0.978316	0.96487	59.11	53.51	540887196	2.43478e+08	3.46801e+08	28.57	53.19	24.13	540887196	642381622	499213848	504343256	922608092	292879117	597366136	2.43478e+08	179958340	239403061	3.19308e+08	419623643	431229805	3.46801e+08	2.24083e+08	1
High	Master Protein	P49257	Protein ERGIC-53 OS=Homo sapiens OX=9606 GN=LMAN1 PE=1 SV=2	0	187.71	34	16	337	16	510	57.5	6.77	1005.14	16	0	0.322	0.507	0.945361	0.965868	58.59	47.78	1478419732	520315378	578719493	24.06	45.9	27.34	1286380879	1633591109	1478419732	1341751917	2239300637	583032550	887870936	3.66163e+08	2.59464e+08	520315378	578719493	860075219	574179600	612038034	398553877	1
High	Master Protein	P05388	Large ribosomal subunit protein uL10 OS=Homo sapiens OX=9606 GN=RPLP0 PE=1 SV=1	0	186.962	54	14	527	14	317	34.3	5.97	1937.57	14	0	0.336	0.409	0.956356	0.896226	58.11	48.03	3329514540	1.13951e+09	1.33832e+09	22.17	43.79	20.54	2983713014	3997195080	3329514540	2243658668	3966511326	1.13951e+09	2170458805	1.1485e+09	7.63196e+08	9.79147e+08	1.00198e+09	1.33832e+09	1.49801e+09	1.61653e+09	1.06145e+09	1
High	Master Protein	P60953	Cell division control protein 42 homolog OS=Homo sapiens OX=9606 GN=CDC42 PE=1 SV=2	0	186.381	46	10	502	9	191	21.2	6.55	1443.86	10	0	0.366	0.561	0.990756	0.990543	58.24	57.58	1877286256	565597740	995422798	13.51	44.66	16.03	1877286256	2221569476	1845610128	1547735476	2097978810	649965942	1203115950	5.58508e+08	422395411	565597740	7.37343e+08	1.01428e+09	1177167232	995422798	9.85985e+08	1
High	Master Protein	P09622	Dihydrolipoyl dehydrogenase, mitochondrial OS=Homo sapiens OX=9606 GN=DLD PE=1 SV=2	0	185.662	45	19	594	19	509	54.1	7.85	1699.24	19	0	0.606	0.892	0.829903	0.888898	63.42	54.96	1881278672	9.45051e+08	1.865e+09	18.6	41.51	28	1792094097	2328453607	1881278672	1.52107e+09	2.38812e+09	1.06221e+09	1803754042	9.45051e+08	6.18366e+08	9.06243e+08	1210828962	2140590343	1.865e+09	2.1523e+09	1.19457e+09	1
High	Master Protein	Q13045	Protein flightless-1 homolog OS=Homo sapiens OX=9606 GN=FLII PE=1 SV=2	0	185.271	27	25	287	25	1269	144.7	6.05	710.71	25	0	0.567	0.961	0.945361	0.853706	61.24	46.96	2.74532e+08	144645687	276793012	26.57	38.23	27.15	237493413	344485434	291668400	157917191	2.74532e+08	1.40757e+08	264390794	152336761	100724383	144645687	2.12281e+08	375954463	276793012	3.12656e+08	193561920	1
High	Master Protein	O15144	Actin-related protein 2/3 complex subunit 2 OS=Homo sapiens OX=9606 GN=ARPC2 PE=1 SV=1	0	184.531	58	18	367	18	300	34.3	7.36	926.34	18	0	0.68	0.796	0.767324	0.930314	67.39	66.51	8.6923e+08	5.7577e+08	702894250	22.53	55.76	35.52	8.10478e+08	1.2342e+09	8.6923e+08	7.00657e+08	1045216005	5.7577e+08	1.18817e+09	591458673	2.56146e+08	4.83545e+08	702894250	837247239	641732770	9.70412e+08	3.15727e+08	1
High	Master Protein	P62195	26S proteasome regulatory subunit 8 OS=Homo sapiens OX=9606 GN=PSMC5 PE=1 SV=1	0	184.307	55	19	371	17	406	45.6	7.55	1045.1	19	0	0.505	0.554	0.934557	0.985252	52.3	67.31	871181470	291515958	480168744	33.2	32.66	21.94	870717520	1681090012	1104555372	871181470	837855140	414996472	448263407	291515958	2.03537e+08	253012373	3.84044e+08	480168744	491300308	4.80419e+08	2.76042e+08	1
High	Master Protein	P16104	Histone H2AX OS=Homo sapiens OX=9606 GN=H2AX PE=1 SV=2	0	183.537	44	9	1005	1	143	15.1	10.74	2071.14	9	3	0.25	0.353	0.735819	0.83828	102.26	113.59	179381424	71289095	1.19614e+08	79.47	71.72	77.7	179381424	534571864	609186088	76410802	141445160	1.57511e+08	163586658	71289095	37431169	26370869	2.87266e+07	4.59086e+07	1.19614e+08	2.2893e+08	269735981	1
High	Master Protein	P51858	Hepatoma-derived growth factor OS=Homo sapiens OX=9606 GN=HDGF PE=1 SV=1	0	183.101	69	15	398	14	240	26.8	4.73	1128.21	15	0	0.408	0.373	0.992643	0.853706	53.9	57	1117925062	406870698	479370735	34.35	46.57	26.39	1233900426	1117925062	909821048	955831588	1957738956	702143026	1000504216	406870698	3.86639e+08	400843351	3.34415e+08	5.21863e+08	479370735	547839651	292260970	1
High	Master Protein	P22392	Nucleoside diphosphate kinase B OS=Homo sapiens OX=9606 GN=NME2 PE=1 SV=1	0	181.495	81	14	584	8	152	17.3	8.41	1565.13	14	6	0.176	0.246	0.548662	0.609484	82.85	70.07	5897223558	1.06498e+09	1203767074	19.49	40.74	25.71	5644015394	7432625771	5897223558	4819446415	7700117786	1.06498e+09	2058858844	1.21191e+09	7.4693e+08	1023475141	1203767074	1456878869	1.078e+09	1.31415e+09	6.8238e+08	1
High	Master Protein	Q01469	Fatty acid-binding protein 5 OS=Homo sapiens OX=9606 GN=FABP5 PE=1 SV=3	0	180.841	71	14	149	14	135	15.2	7.01	472.85	14	0	0.155	0.214	0.456384	0.500055	66.15	75.91	7.16111e+08	4.88608e+07	3.19402e+07	15.26	23.76	49.18	7.16111e+08	775083313	646783212	5.37902e+08	8.00829e+08	5.02425e+07	3.71229e+07	5.389e+07	2.89656e+07	4.88608e+07	52518823	3.19402e+07	1.58354e+07	1.74775e+07	3.26073e+07	1
High	Master Protein	P10321	HLA class I histocompatibility antigen, C alpha chain OS=Homo sapiens OX=9606 GN=HLA-C PE=1 SV=3	0	180.164	36	12	543	4	366	40.6	6.04	1584.8	12	3	0.308	0.374	0.924551	0.853706	75.53	61.7	2275926649	557692236	760219625	24	49.79	16.73	2118000544	2526437043	2275926649	2053555436	3521301712	5.74237e+08	1230583650	557692236	401949184	523187691	760219625	823382680	714353275	971863204	623540525	1
High	Master Protein	Q15833	Syntaxin-binding protein 2 OS=Homo sapiens OX=9606 GN=STXBP2 PE=1 SV=2	0	178.434	37	19	321	19	593	66.4	6.55	954.68	19	0	0.763	1.207	0.778756	0.757854	56.09	80.82	419159878	284964873	3.53785e+08	16.87	47.37	27.76	337159280	478340744	347681894	419159878	484691272	314215238	555436966	266900653	149073898	284964873	3.53785e+08	575752323	349741554	449874247	289264715	1
High	Master Protein	P33992	DNA replication licensing factor MCM5 OS=Homo sapiens OX=9606 GN=MCM5 PE=1 SV=5	0	178.383	39	22	263	22	734	82.2	8.37	655.35	22	0	0.157	0.115	0.442878	0.0928571	64.05	66.25	2802851002	3.02786e+08	1.81202e+08	14.68	34.72	30.25	2.67356e+09	3.60457e+09	3.41541e+09	2802851002	2662587872	358794877	465038028	3.02786e+08	191142413	233602916	1.27165e+08	1.81202e+08	2.49334e+08	194192666	120825118	1
High	Master Protein	P62191	26S proteasome regulatory subunit 4 OS=Homo sapiens OX=9606 GN=PSMC1 PE=1 SV=1	0	178.165	59	26	318	24	440	49.2	6.21	814.25	26	1	0.483	0.742	0.942648	0.95138	51.85	48.96	1.25545e+09	5.45129e+08	8.88257e+08	15.21	46.64	28.25	1.25545e+09	1531889064	1196941300	1122966379	1571645704	5.45129e+08	1122418763	497650860	3.76168e+08	5.63798e+08	1013391946	8.88257e+08	767483131	1107775361	4.88134e+08	1
High	Master Protein	O75874	Isocitrate dehydrogenase [NADP] cytoplasmic OS=Homo sapiens OX=9606 GN=IDH1 PE=1 SV=2	0	178.041	51	26	661	24	414	46.6	7.01	1494.37	26	2	0.665	0.804	0.779809	0.926581	60.97	59.25	2.23846e+09	1.6433e+09	2.10643e+09	16.41	33.97	21.33	2.23846e+09	2.61839e+09	1971158037	1.78317e+09	2579771736	2.06269e+09	2.68121e+09	1.50472e+09	1074166241	1.6433e+09	1.94101e+09	2.49733e+09	2.10643e+09	2.75518e+09	1574591087	1
High	Master Protein	Q92888	Rho guanine nucleotide exchange factor 1 OS=Homo sapiens OX=9606 GN=ARHGEF1 PE=1 SV=2	0	177.575	32	24	253	24	912	102.4	5.66	664.81	24	0	0.662	1.326	0.862354	0.67921	77.85	66.67	332493947	301196532	553852056	43.31	49.13	14.21	332493947	289966184	319935518	354095005	709087484	374778532	704191440	285690086	238969223	301196532	484914427	630079464	645501596	553852056	474859619	1
High	Master Protein	O15067	Phosphoribosylformylglycinamidine synthase OS=Homo sapiens OX=9606 GN=PFAS PE=1 SV=4	0	176.807	28	24	182	24	1338	144.6	5.76	477.91	24	0	0.237	0.306	0.767324	0.777803	38.88	57.3	5.20195e+08	1.14851e+08	89219608	33.51	34.89	38.24	6.71416e+08	821673015	4.96141e+08	3.20214e+08	5.20195e+08	1.14851e+08	146122348	7.0711e+07	61434024	1.23934e+08	44401777	65249680	124251749	115850917	89219608	1
High	Master Protein	Q9NQW7	Xaa-Pro aminopeptidase 1 OS=Homo sapiens OX=9606 GN=XPNPEP1 PE=1 SV=3	0	176.779	50	22	271	21	623	69.9	5.67	726.76	22	1	0.406	0.664	0.996914	0.979475	54.28	53.69	836285868	3.48931e+08	596784978	5.46	44.76	28.79	833508926	927928136	896644704	836285868	818977134	430351072	6.57491e+08	3.48931e+08	1.81369e+08	331416423	403375243	596784978	698863286	6.42698e+08	344785804	1
High	Master Protein	P02786	Transferrin receptor protein 1 OS=Homo sapiens OX=9606 GN=TFRC PE=1 SV=2	0	176.255	40	25	337	25	760	84.8	6.61	954.85	25	0	0.077	0.124	0.0286658	0.119749	51.75	41.28	2.33672e+09	1.57451e+08	2.59402e+08	14.26	33.07	17.6	2314522652	3.0388e+09	2.33672e+09	2.25217e+09	2.87788e+09	1.57451e+08	2.70533e+08	139947220	1.25594e+08	1.71599e+08	242014883	2.77633e+08	2.59402e+08	3.03648e+08	1.84954e+08	1
High	Master Protein	P09493	Tropomyosin alpha-1 chain OS=Homo sapiens OX=9606 GN=TPM1 PE=1 SV=2	0	175.926	24	12	752	1	284	32.7	4.74	2218.21	12	0																												1
High	Master Protein	P08311	Cathepsin G OS=Homo sapiens OX=9606 GN=CTSG PE=1 SV=2	0	174.62	46	14	305	14	255	28.8	11.19	1011.18	14	0	0.081	0.089	0.0376258	0.0345296	53.24	47.74	3140707858	175347821	195983612	18.26	43.29	11.14	2836174317	3516261652	2834100858	3140707858	4285444076	175347821	345723804	145092744	1.37577e+08	1.80988e+08	1.86024e+08	195983612	200172468	1.62828e+08	2.21951e+08	1
High	Master Protein	P10768	S-formylglutathione hydrolase OS=Homo sapiens OX=9606 GN=ESD PE=1 SV=2	0	174.519	48	9	228	9	282	31.4	7.02	622.68	9	0	0.381	0.355	0.988701	0.83828	52.72	75.22	5.74646e+08	2.23746e+08	192205206	30.65	51.09	39.88	5.74646e+08	6.15696e+08	5.70091e+08	4.83241e+08	990944812	2.4852e+08	4.0707e+08	2.23746e+08	76659916	2.02147e+08	110235000	192205206	265713996	3.28524e+08	170045120	1
High	Master Protein	P32969	Large ribosomal subunit protein uL6 OS=Homo sapiens OX=9606 GN=RPL9P9 PE=1 SV=1	0	174.146	73	12	227	12	192	21.9	9.95	626.83	12	0	0.19	0.287	0.634057	0.731793	60.53	58.39	1099264744	1.93987e+08	246336803	19.28	40.79	30.71	1108529956	1449627604	1056600872	852920180	1099264744	1.93987e+08	330989934	1.99591e+08	112409322	1.60006e+08	177323697	2.96005e+08	246336803	317039900	149320324	1
High	Master Protein	P46459	Vesicle-fusing ATPase OS=Homo sapiens OX=9606 GN=NSF PE=1 SV=3	0	173.787	40	27	337	27	744	82.5	6.95	854.78	27	0	0.906	1.143	0.514086	0.784574	56.87	51.94	772270602	7.87968e+08	1137891385	30.96	42.45	20.44	791272198	772270602	564978358	501406695	1087435459	917466669	1551897140	7.33735e+08	542909355	7.87968e+08	953201416	1301168753	1137891385	1255572402	768491712	1
High	Master Protein	P08567	Pleckstrin OS=Homo sapiens OX=9606 GN=PLEK PE=1 SV=3	0	173.24	44	11	89	11	350	40.1	8.28	263.33	11	0	0.331	0.519	0.900338	0.971903	55.65	69.86	189873709	71077743	112202276	22.03	55.16	40.08	149990365	2.25286e+08	189873709	143832026	234033980	7.26014e+07	137490380	33154449	71077743	4.78121e+07	112202276	120470623	6.65112e+07	188316145	87777737	1
High	Master Protein	P52565	Rho GDP-dissociation inhibitor 1 OS=Homo sapiens OX=9606 GN=ARHGDIA PE=1 SV=3	0	171.792	50	10	512	10	204	23.2	5.11	1511.22	10	0	0.498	0.752	0.924551	0.950558	62.96	64	3.30482e+09	1.45462e+09	1674665584	17.67	45.63	32.72	3.30482e+09	3.6166e+09	2890625710	2781078856	4.251e+09	1278629380	2.90352e+09	1.45462e+09	9.75226e+08	1.53898e+09	1.31073e+09	2881455143	2.30207e+09	1674665584	1.56579e+09	1
High	Master Protein	Q7Z6Z7	E3 ubiquitin-protein ligase HUWE1 OS=Homo sapiens OX=9606 GN=HUWE1 PE=1 SV=3	0	171.687	8	23	163	23	4374	481.6	5.22	333.83	23	0	0.438	0.572	0.993875	0.994002	37.46	51.81	4.38979e+08	249937807	253428834	12.77	23.95	23.93	4.0107e+08	4.72333e+08	4.03289e+08	4.38979e+08	539954025	265687732	297225240	249937807	1.51095e+08	2.10687e+08	253428834	2.79552e+08	337817628	214442269	1.80249e+08	1
High	Master Protein	Q13303	Voltage-gated potassium channel subunit beta-2 OS=Homo sapiens OX=9606 GN=KCNAB2 PE=1 SV=2	0	171.663	41	12	312	12	367	41	9	985.2	12	0	0.409	0.564	0.992643	0.991982	80.33	95.25	1398077734	1.64285e+08	419304752	36.57	29.08	28.92	1398077734	1913493892	1625919456	1242645059	592370488	1.64285e+08	240881050	144174684	1.09621e+08	1.68761e+08	250549885	419304752	5.89051e+08	474541050	395737315	1
High	Master Protein	O00148	ATP-dependent RNA helicase DDX39A OS=Homo sapiens OX=9606 GN=DDX39A PE=1 SV=2	0	171.512	33	14	523	2	427	49.1	5.68	1271.49	14	0	0.254	0.01	0.794026	7.71538e-17	49		42948636	10923531		46.59			42948636	57144312	39676240	15373997	72170880			10923531								1
High	Master Protein	Q92598	Heat shock protein 105 kDa OS=Homo sapiens OX=9606 GN=HSPH1 PE=1 SV=1	0	170.223	30	23	336	19	858	96.8	5.39	867.35	23	1	0.15	0.167	0.40133	0.299011	51.9	49.23	1333914437	182727835	1.87678e+08	19.41	34.49	26.51	1333914437	1533607466	1287678962	1048629448	1767205110	151193852	2.94052e+08	2.00541e+08	1.21578e+08	182727835	1.87678e+08	2.03501e+08	1.97181e+08	170434405	9.26758e+07	1
High	Master Protein	P62424	Large ribosomal subunit protein eL8 OS=Homo sapiens OX=9606 GN=RPL7A PE=1 SV=2	0	170.072	55	21	524	21	266	30	10.61	1516.47	21	0	0.224	0.231	0.766996	0.556067	64.14	52.68	6.42465e+09	1.43839e+09	1311535426	14.31	45.9	29.72	6.42465e+09	7249734863	6338054750	6235634614	8.60263e+09	1.50813e+09	2906131794	1.43839e+09	894507820	1437625316	9.56218e+08	1933787800	1906738547	1311535426	1217533091	1
High	Master Protein	P25786	Proteasome subunit alpha type-1 OS=Homo sapiens OX=9606 GN=PSMA1 PE=1 SV=1	0	169.838	56	15	440	15	263	29.5	6.61	1168.71	15	0	0.587	0.664	0.849957	0.979475	58.96	49.19	1864691611	898002285	1148617167	18.29	43.23	22.01	1864691611	2175744753	1.80976e+09	1625880862	2560257593	898002285	1.77268e+09	894576324	6.05789e+08	927265772	712325804	1289962991	1148617167	1.20242e+09	9.3751e+08	1
High	Master Protein	Q96CX2	BTB/POZ domain-containing protein KCTD12 OS=Homo sapiens OX=9606 GN=KCTD12 PE=1 SV=1	0	169.833	48	16	314	16	325	35.7	5.64	921.81	16	0	1.006	1.355	0.621559	0.665544	57.01	102.05	64955672	359367717	637041287	48.69	40.46	25.07	70171207	64955672	60214200	32413386	126935938	397444204	664918642	312247180	2.47272e+08	359367717	4.02947e+08	729231611	637041287	818697376	571933935	1
High	Master Protein	Q16539	Mitogen-activated protein kinase 14 OS=Homo sapiens OX=9606 GN=MAPK14 PE=1 SV=3	0	169.736	54	14	220	13	360	41.3	5.78	558.68	14	1	0.518	0.754	0.949115	0.948662	57.4	57.93	435782674	241353819	356541300	37.15	35.25	22.03	489923036	435782674	379569760	228890995	679902451	243948621	381159364	241353819	146199814	208531553	3.21877e+08	414702745	356541300	429119313	2.36982e+08	1
High	Master Protein	P52789	Hexokinase-2 OS=Homo sapiens OX=9606 GN=HK2 PE=1 SV=2	0	169.107	27	26	329	21	917	102.3	6.05	875	26	4	1.143	1.696	0.445383	0.488732	62.35	64.86	3.35532e+08	5.90971e+08	8.25241e+08	19.65	37.59	21.93	3.92293e+08	3.35532e+08	2.98892e+08	2.58588e+08	423534838	6.51515e+08	9.50156e+08	5.27215e+08	3.197e+08	5.90971e+08	8.25241e+08	1.07751e+09	9.79192e+08	8.23367e+08	5.81837e+08	1
High	Master Protein	Q9UJU6	Drebrin-like protein OS=Homo sapiens OX=9606 GN=DBNL PE=1 SV=1	0	168.581	48	16	383	16	430	48.2	5.05	1064.58	16	0	0.803	0.782	0.636569	0.94011	56.77	56.45	756763589	628240645	764359868	19.47	37.18	19.19	731258212	763074560	756763589	6.567e+08	1059121821	6.49267e+08	1.09692e+09	628240645	4.1442e+08	601271009	6.18804e+08	903833396	865090614	764359868	582913703	1
High	Master Protein	Q13423	NAD(P) transhydrogenase, mitochondrial OS=Homo sapiens OX=9606 GN=NNT PE=1 SV=3	0	168.576	24	26	462	26	1086	113.8	8.09	1025.45	26	0	0.947	1.302	0.475869	0.696815	80.37	85.86	6.13798e+08	897526371	1.25833e+09	34.56	44.88	25.41	5.67038e+08	863376455	6.13798e+08	5.99921e+08	1191813225	897526371	1.75172e+09	854762545	5.49692e+08	9.38936e+08	1.0664e+09	1.85112e+09	1.39785e+09	1.25833e+09	1.01602e+09	1
High	Master Protein	P35241	Radixin OS=Homo sapiens OX=9606 GN=RDX PE=1 SV=1	0	168.513	31	21	883	7	583	68.5	6.37	1930.89	21	0	0.855	1.312	0.784411	0.690761	74.87	86.62	75982920	65618940	127800629	13.49	56.66	16.19	66349380	78830716	86650660	61692724	75982920	1.78423e+07	107888773	65618940	55390366	1.2133e+08	1.20697e+08	156814146	134761263	127800629	99931964	1
High	Master Protein	P25787	Proteasome subunit alpha type-2 OS=Homo sapiens OX=9606 GN=PSMA2 PE=1 SV=2	0	168.39	49	11	232	11	234	25.9	7.43	723.59	11	0	0.332	0.41	0.954127	0.896727	47.69	42.13	1248729772	3.64132e+08	557527916	14.22	28.16	36.27	1419924720	1628064212	1248729772	1195766928	1179724882	4.05408e+08	5.52463e+08	359271668	251417676	3.64132e+08	235212937	6.73627e+08	754989491	557527916	515243109	1
High	Master Protein	Q96I99	Succinate--CoA ligase [GDP-forming] subunit beta, mitochondrial OS=Homo sapiens OX=9606 GN=SUCLG2 PE=1 SV=2	0	168.188	36	15	384	15	432	46.5	6.39	1064.78	15	0	0.591	0.652	0.846479	0.980708	49.78	51.31	1157552750	696355908	687706404	18.55	45.45	24.55	1118920338	1674557570	1157552750	1203887009	1145062038	9.28972e+08	1.25174e+09	529217814	378217857	696355908	6.39809e+08	687706404	802046761	1.10334e+09	6.6475e+08	1
High	Master Protein	P26639	Threonine--tRNA ligase 1, cytoplasmic OS=Homo sapiens OX=9606 GN=TARS1 PE=1 SV=3	0	168.182	35	24	316	23	723	83.4	6.67	793.69	24	0	0.271	0.344	0.873149	0.826304	53.23	47.91	1399387018	3.03754e+08	4.3688e+08	16.33	42.15	21.91	1501812442	1399387018	1285954522	1023430207	1599947770	587164429	551863075	3.03754e+08	2.33553e+08	2.80854e+08	383673115	5.58101e+08	4.39788e+08	4.3688e+08	303325928	1
High	Master Protein	P49748	Very long-chain specific acyl-CoA dehydrogenase, mitochondrial OS=Homo sapiens OX=9606 GN=ACADVL PE=1 SV=1	0	168.073	33	21	189	21	655	70.3	8.75	596.32	21	0	0.604	0.605	0.887572	0.997694	70.12	77.84	447078228	3.27981e+08	408408474	19.36	39.75	30.78	282199578	460878602	444659804	447078228	492779577	416399018	5.13522e+08	3.27981e+08	1.57177e+08	282281427	408408474	463272046	3.62761e+08	446175963	179173424	1
High	Master Protein	P14868	Aspartate--tRNA ligase, cytoplasmic OS=Homo sapiens OX=9606 GN=DARS1 PE=1 SV=2	0	167.538	58	27	439	27	501	57.1	6.55	1099.3	27	0	0.48	0.518	0.9442	0.970767	60.88	57.9	1.46596e+09	7.12009e+08	846658955	20.54	49.5	28.39	1.46596e+09	1.76198e+09	1.40697e+09	1.23924e+09	2.06309e+09	7.49693e+08	1.49417e+09	7.12009e+08	4.68536e+08	6.09796e+08	846658955	8.67741e+08	7.46937e+08	1.06147e+09	4.45913e+08	1
High	Master Protein	P50452	Serpin B8 OS=Homo sapiens OX=9606 GN=SERPINB8 PE=1 SV=2	0	167.329	49	21	456	19	374	42.7	5.57	1132.4	21	1	0.413	0.462	0.992643	0.943139	57.68	52.37	2591019402	7.95405e+08	1.14129e+09	15.82	38.9	21.9	2552187598	3270530040	2591019402	2.2721e+09	3212207040	919700968	1543755068	7.63833e+08	616158193	7.95405e+08	9.13569e+08	1216837755	1.14129e+09	1214540084	6.96202e+08	1
High	Master Protein	P33121	Long-chain-fatty-acid--CoA ligase 1 OS=Homo sapiens OX=9606 GN=ACSL1 PE=1 SV=1	0	167.275	36	22	258	21	698	77.9	7.15	608.38	22	0	1.175	2.086	0.368351	0.321505	125.71	90.5	459381050	630357365	906599073	24.81	43.18	25.91	398497316	525330812	459381050	389183550	687205636	890564202	1225928448	617331712	3.76768e+08	630357365	806549113	1226217780	1125321874	906599073	622539381	1
High	Master Protein	P46060	Ran GTPase-activating protein 1 OS=Homo sapiens OX=9606 GN=RANGAP1 PE=1 SV=1	0	167.173	44	17	187	17	587	63.5	4.68	592.82	17	0	0.169	0.299	0.537694	0.765793	62.01	38.12	763326314	70169604	106446403	19.62	40.24	15.38	763326314	996696944	660443784	616747766	850585408	93655390	143208859	70169604	55560414	68508353	8.97461e+07	126009859	106446403	106790513	8.64477e+07	1
High	Master Protein	Q9NQC3	Reticulon-4 OS=Homo sapiens OX=9606 GN=RTN4 PE=1 SV=2	0	167.126	16	9	253	9	1192	129.9	4.5	878.56	9	0	0.433	0.509	0.992643	0.965868	80.24	83.17	704270356	333699614	535399711	22.85	77.3	16.69	700907294	704270356	734597944	621005628	1070205524	354278170	1092237164	333699614	2.14576e+08	312268162	4.61026e+08	579134798	535399711	589395629	3.87836e+08	1
High	Master Protein	P11717	Cation-independent mannose-6-phosphate receptor OS=Homo sapiens OX=9606 GN=IGF2R PE=1 SV=3	0	166.763	16	34	224	34	2491	274.2	5.94	440.34	34	0	0.625	1.104	0.878649	0.800152	69.17	67.93	359828636	3.66128e+08	572404576	30.06	43.77	55.88	297910825	359828636	373862560	3.53034e+08	6.05826e+08	457598245	664127520	290237770	212373715	3.66128e+08	5.03178e+08	1.14954e+09	1.39695e+09	572404576	3.7559e+08	1
High	Master Protein	Q9P258	Protein RCC2 OS=Homo sapiens OX=9606 GN=RCC2 PE=1 SV=2	0	166.46	48	22	360	22	522	56	8.78	985.93	22	0	0.245	0.26	0.811709	0.652661	66.83	58.03	1433341020	2.95078e+08	2.98877e+08	21.59	51.33	34.48	1312504478	1667233024	1433341020	1208042116	2038134517	257565226	701379545	3.81685e+08	2.3227e+08	2.95078e+08	1.61529e+08	2.98877e+08	4.08446e+08	406426219	2.52291e+08	1
High	Master Protein	Q9UJZ1	Stomatin-like protein 2, mitochondrial OS=Homo sapiens OX=9606 GN=STOML2 PE=1 SV=1	0	165.919	47	13	332	13	356	38.5	7.39	930.47	13	0	0.795	1.361	0.740598	0.662193	55.38	54.54	391433000	3.2963e+08	6.02098e+08	27.54	35.37	28.27	281384858	477243608	326388922	391433000	557829656	337850500	569475516	3.2963e+08	240329809	2.99458e+08	5.30548e+08	965117807	6.02098e+08	817066118	527250914	1
High	Master Protein	Q9UH99	SUN domain-containing protein 2 OS=Homo sapiens OX=9606 GN=SUN2 PE=1 SV=3	0	165.819	30	17	233	17	717	80.3	6.73	614.39	17	0	0.486	0.681	0.979085	0.974926	106.75	87.51	3.73962e+08	281644343	230855520	18.28	40.89	54.56	494867992	3.73962e+08	413130750	328322958	323310509	297417621	3.73891e+08	1.70016e+08	1.21722e+08	281644343	1.49623e+08	3.95476e+08	5.32662e+08	1.78559e+08	230855520	1
High	Master Protein	Q01581	Hydroxymethylglutaryl-CoA synthase, cytoplasmic OS=Homo sapiens OX=9606 GN=HMGCS1 PE=1 SV=2	0	165.34	26	9	100	9	520	57.3	5.41	453.01	9	0	0.991	0.302	0.562566	0.76794	30.49	112.27	798224810	37032456	11268410	21.02		107.05	827968084	822060272	798224810	476221418	661923732		37032456				44588572			11268410	4393016	1
High	Master Protein	O00231	26S proteasome non-ATPase regulatory subunit 11 OS=Homo sapiens OX=9606 GN=PSMD11 PE=1 SV=3	0	165.329	44	21	331	21	422	47.4	6.48	802.72	21	0	0.411	0.699	0.992643	0.965868	62.24	45.53	1647986882	7.29547e+08	1.26802e+09	10.7	22.25	23.55	1633739428	2065696080	1781181626	1624193260	1647986882	780966230	966689110	580547873	7.29547e+08	576155802	1.04354e+09	1513308616	1.26802e+09	1390349446	8.02536e+08	1
High	Master Protein	Q13162	Peroxiredoxin-4 OS=Homo sapiens OX=9606 GN=PRDX4 PE=1 SV=1	0	165.083	63	13	382	11	271	30.5	6.29	1032.86	13	0	0.292	0.435	0.900338	0.9183	33.96	54.47	696442456	134306556	2.4703e+08	16.78	42.12	26.97	630101528	822606912	696442456	537547116	790957788	142861632	261445328	129811116	92329532	134306556	249574074	315704131	2.4703e+08	209034269	1.43994e+08	1
High	Master Protein	O14818	Proteasome subunit alpha type-7 OS=Homo sapiens OX=9606 GN=PSMA7 PE=1 SV=1	0	164.637	52	15	337	15	248	27.9	8.46	1074.72	15	0	0.27	0.502	0.868311	0.96132	75.15	55.41	1831999242	5.67354e+08	699144364	13.53	49.98	34.15	1831999242	2334687568	1.74516e+09	1.69256e+09	2.01503e+09	616469845	1195359762	5.67354e+08	3.37175e+08	5.22746e+08	303532772	847961314	7.8979e+08	699144364	551811628	1
High	Master Protein	P41091	Eukaryotic translation initiation factor 2 subunit 3 OS=Homo sapiens OX=9606 GN=EIF2S3 PE=1 SV=3	0	164.565	38	11	260	11	472	51.1	8.4	859.77	11	0	0.259	0.421	0.846479	0.90928	54.7	41.52	960682172	1.58768e+08	300458838	17.34	41.83	18.45	980149756	1151679848	824429880	729576736	960682172	166235198	295596562	1.58768e+08	137936173	106406473	234224610	328593718	354593755	300458838	238237939	1
High	Master Protein	Q00341	Vigilin OS=Homo sapiens OX=9606 GN=HDLBP PE=1 SV=3	0	164.191	22	21	183	21	1268	141.4	6.87	474.47	21	0	0.348	0.429	0.944198	0.913874	55.59	50.23	505822037	134102696	294028855	8.11	46.81	7.9	505822037	483007793	523362819	4.55236e+08	563804494	161872235	285230815	134102696	1.04406e+08	1.08424e+08	2.88023e+08	309958672	310454681	294028855	2.54089e+08	1
High	Master Protein	Q13177	Serine/threonine-protein kinase PAK 2 OS=Homo sapiens OX=9606 GN=PAK2 PE=1 SV=3	0	163.744	45	19	415	16	524	58	5.96	1192.43	19	2	0.642	0.854	0.792965	0.907067	59.06	62.96	1048418414	700409609	995241090	14.12	48.83	17.29	1048418414	1064727222	948714060	984505714	1334579670	809384880	1441603628	611513873	416612246	700409609	832355931	1098863184	1073986830	995241090	719178503	1
High	Master Protein	P62136	Serine/threonine-protein phosphatase PP1-alpha catalytic subunit OS=Homo sapiens OX=9606 GN=PPP1CA PE=1 SV=1	0	163.573	49	17	346	5	330	37.5	6.33	842.09	17	8	0.41	0.526	0.99349	0.97586	45.91	40.73	881258320	356779332	500135635	20.86	38.2	27.7	750916885	1005069034	881258320	724886010	1182796439	389640867	6.15623e+08	356779332	2.22484e+08	3.19369e+08	333167211	531371868	500135635	572887611	2.96876e+08	1
High	Master Protein	P62873	Guanine nucleotide-binding protein G(I)/G(S)/G(T) subunit beta-1 OS=Homo sapiens OX=9606 GN=GNB1 PE=1 SV=3	0	163.572	43	12	388	8	340	37.4	6	1112.14	12	3	1.122	1.446	0.404843	0.613893	64.88	66.25	522431275	590295318	998400257	19.95	39.85	30.94	522431275	636774612	506632406	352853415	531782776	605648225	1053471414	590295318	4.03275e+08	4.93673e+08	608003186	998400257	1.10492e+09	1123605057	565754810	1
High	Master Protein	P18621	Large ribosomal subunit protein uL22 OS=Homo sapiens OX=9606 GN=RPL17 PE=1 SV=3	0	162.911	56	16	283	15	184	21.4	10.17	838.97	16	0	0.375	0.411	0.992643	0.898057	51.17	60.71	2110217780	380617190	4.86811e+08	16.59	32.92	16.88	2183049396	2678394556	2110217780	1765801202	1884678504	322585351	649254134	424417350	310573336	380617190	4.95516e+08	494640232	4.86811e+08	485752256	3.18699e+08	1
High	Master Protein	Q03252	Lamin-B2 OS=Homo sapiens OX=9606 GN=LMNB2 PE=1 SV=4	0	162.199	42	33	627	26	620	69.9	5.59	1349.69	33	0	0.657	0.802	0.788587	0.92711	57.1	53.23	1.48321e+09	8.17666e+08	1.00098e+09	12.72	37.5	13.81	1.41986e+09	1.74759e+09	1.48321e+09	1.24267e+09	1.60636e+09	8.26259e+08	1.38238e+09	8.17666e+08	5.39689e+08	6.88846e+08	1.00098e+09	1.1583e+09	9.92693e+08	1.11079e+09	7.96518e+08	1
High	Master Protein	P39748	Flap endonuclease 1 OS=Homo sapiens OX=9606 GN=FEN1 PE=1 SV=1	0	161.798	33	14	257	14	380	42.6	8.62	839.17	14	0	0.387	0.513	0.997922	0.965868	65.07	52.17	1028329024	3.79056e+08	4.59016e+08	16.54	45.42	29.39	8.5619e+08	1114627668	1028329024	8.97838e+08	1.28032e+09	418580312	774781236	3.79056e+08	259241380	349556585	4.53174e+08	762149150	620608753	4.59016e+08	371199781	1
High	Master Protein	Q9Y3F4	Serine-threonine kinase receptor-associated protein OS=Homo sapiens OX=9606 GN=STRAP PE=1 SV=1	0	161.363	53	13	221	13	350	38.4	5.12	643.41	13	0	0.328	0.314	0.948781	0.785882	84.01	79.97	663450594	515109412	515855582	19.45	12.74	16.31	644970587	689073759	663450594	6.3225e+08	966608465	519623978	532465676	4.38281e+08	3.92658e+08	515109412	3.72656e+08	566508311	5.82563e+08	500868961	515855582	1
High	Master Protein	P30084	Enoyl-CoA hydratase, mitochondrial OS=Homo sapiens OX=9606 GN=ECHS1 PE=1 SV=4	0	161.108	40	10	326	10	290	31.4	8.07	1135.64	10	0	0.445	0.907	0.977603	0.880409	80.25	84.45	975669514	2.95652e+08	700460869	22.33	40.5	30.87	831072998	1208141690	975669514	668100942	1096434472	333368792	5.79966e+08	2.91653e+08	2.15748e+08	2.95652e+08	3.58775e+08	700460869	867052225	732610964	529671705	1
High	Master Protein	P38919	Eukaryotic initiation factor 4A-III OS=Homo sapiens OX=9606 GN=EIF4A3 PE=1 SV=4	0	160.942	32	15	354	12	411	46.8	6.73	1148.6	15	0	0.368	0.484	0.992643	0.95138	49.69	53.16	2568315906	1563146874	1.61668e+09	25.29	62.76	24.88	2373318889	2769615156	2568315906	2338891294	4061580304	1.715e+09	4150426415	1563146874	1.1001e+09	1.34004e+09	1220886563	2377396606	1.61668e+09	1.84325e+09	1.55456e+09	1
High	Master Protein	P54886	Delta-1-pyrroline-5-carboxylate synthase OS=Homo sapiens OX=9606 GN=ALDH18A1 PE=1 SV=2	0	160.82	27	18	151	18	795	87.2	7.12	462.47	18	0	0.157	0.205	0.463114	0.466597	89.27	96.65	942756092	4.66201e+07	9.14178e+07	37.07	42.07	23.36	1018485148	1.47274e+09	942756092	6.56892e+08	602211578	4.66201e+07	76473240	4.39631e+07	2.00867e+07	5.30526e+07	9.14178e+07	108097437	71958378	9.44211e+07	5.78821e+07	1
High	Master Protein	P30520	Adenylosuccinate synthetase isozyme 2 OS=Homo sapiens OX=9606 GN=ADSS2 PE=1 SV=3	0	160.354	31	14	309	14	456	50.1	6.55	991.83	14	0	0.253	0.331	0.830633	0.805359	68.84	54.89	1317789532	2.71722e+08	410204674	13.36	51	31.04	1317789532	1644575292	1277432430	1315661313	1663922916	328528097	512614393	2.00107e+08	1.26354e+08	2.71722e+08	195442522	410204674	419113741	4.15163e+08	258132723	1
High	Master Protein	P62993	Growth factor receptor-bound protein 2 OS=Homo sapiens OX=9606 GN=GRB2 PE=1 SV=1	0	160.243	76	16	357	16	217	25.2	6.32	817.41	16	0	0.842	1.01	0.631708	0.83828	56.59	60.55	7.38573e+08	534534198	733883582	17.09	24.97	23.62	7.38573e+08	8.773e+08	736773946	6.25824e+08	9.71317e+08	534534198	7.43962e+08	5.40854e+08	363817129	521959268	480591994	8.26199e+08	7.59421e+08	733883582	509527485	1
High	Master Protein	P16949	Stathmin OS=Homo sapiens OX=9606 GN=STMN1 PE=1 SV=3	0	160.047	77	22	683	22	149	17.3	5.97	1665.67	22	0	0.297	0.296	0.91207	0.757854	43.32	50.19	7.77105e+09	2.26975e+09	2.56484e+09	14.53	32.87	20.58	6693694551	8.55376e+09	7.77105e+09	7049182866	9.53645e+09	2.90982e+09	3.94799e+09	2.26975e+09	1.71696e+09	2.21653e+09	2.19333e+09	3.16725e+09	3100322528	2.56484e+09	1.9638e+09	1
High	Master Protein	P31150	Rab GDP dissociation inhibitor alpha OS=Homo sapiens OX=9606 GN=GDI1 PE=1 SV=2	0	159.536	34	12	322	5	447	50.6	5.14	1006.28	12	0	100	100	8.24176e-17	7.71538e-17				30911100	52175896		27.3	25.02						30911100	52127674	43387274	2.95087e+07	29965242	39877093	57645680	59843466	52175896	31684290	1
High	Master Protein	Q02880	DNA topoisomerase 2-beta OS=Homo sapiens OX=9606 GN=TOP2B PE=1 SV=3	0	159.163	17	23	138	17	1626	183.2	8	353.92	23	2	0.308	0.484	0.866409	0.95138	49.13	39.52	299866196	74831681	195084779	21.66	38.04	19.76	299866196	332975325	340884238	213312686	220608735	9.15212e+07	129141105	74831681	54578607	55597401	1.74217e+08	199935438	195084779	238352675	1.3649e+08	1
High	Master Protein	P62906	Large ribosomal subunit protein uL1 OS=Homo sapiens OX=9606 GN=RPL10A PE=1 SV=2	0	159.103	48	13	485	13	217	24.8	9.94	1336.13	13	0	0.217	0.229	0.738466	0.548433	65.39	67.83	5309488164	8.36825e+08	9.96335e+08	14.6	43.76	27.84	5309488164	5982011526	4433506073	4542963357	6061335900	9.27285e+08	1.72023e+09	7.74972e+08	6.33198e+08	8.36825e+08	4.94983e+08	1.16648e+09	1.07264e+09	935223352	9.96335e+08	1
High	Master Protein	P16284	Platelet endothelial cell adhesion molecule OS=Homo sapiens OX=9606 GN=PECAM1 PE=1 SV=2	0	159.039	31	21	243	21	738	82.5	6.99	618.34	21	0	0.806	1.507	0.758536	0.578069	107.91	103.58	346349929	285225990	339619959	37.71	43.89	21.62	418057258	346349929	244349074	320702673	632715196	274817667	558781236	293796227	186375618	285225990	383543061	339619959	331325958	434012081	232980521	1
High	Master Protein	O60832	H/ACA ribonucleoprotein complex subunit DKC1 OS=Homo sapiens OX=9606 GN=DKC1 PE=1 SV=3	0	158.904	32	14	135	14	514	57.6	9.42	429.25	14	0	0.266	0.34	0.856439	0.820959	71.65	66.24	859634696	122785816	245527026	17.71	53.9	39.31	806161324	1220329016	944093864	859634696	854798073	2.54266e+08	315697941	122785816	97244009	115918664	97807151	312896845	245527026	2.83071e+08	171585182	1
High	Master Protein	P54727	UV excision repair protein RAD23 homolog B OS=Homo sapiens OX=9606 GN=RAD23B PE=1 SV=1	0	158.52	34	13	270	11	409	43.1	4.84	861.49	13	2	0.523	0.565	0.931077	0.991982	46.9	47.21	651432008	3.08012e+08	368473305	21.4	47.93	26.33	639740104	855217166	651432008	4.68225e+08	753248644	323618772	590840896	3.08012e+08	1.63476e+08	266304312	368473305	341575299	422311798	494497861	2.31198e+08	1
High	Master Protein	O14979	Heterogeneous nuclear ribonucleoprotein D-like OS=Homo sapiens OX=9606 GN=HNRNPDL PE=1 SV=3	0	158.464	34	17	360	14	420	46.4	9.57	907.46	17	0	0.217	0.215	0.740598	0.501995	51.54	83.35	901528453	1.27465e+08	152479619	15.79	62.57	28	901528453	1.01653e+09	8.74563e+08	704278426	1079483645	1.68813e+08	339794733	1.27465e+08	75979307	112807553	103800817	152479619	1.59971e+08	1.86404e+08	94405784	1
High	Master Protein	Q8NC51	SERPINE1 mRNA-binding protein 1 OS=Homo sapiens OX=9606 GN=SERBP1 PE=1 SV=2	0	158.176	48	18	597	18	408	44.9	8.65	1584.39	18	0	0.379	0.411	0.992643	0.898057	39.25	58.89	2.21484e+09	8.06664e+08	7.9479e+08	16.76	23.22	12.12	1.96841e+09	2.19407e+09	2.58338e+09	2.21484e+09	2.98791e+09	9.11833e+08	1.24775e+09	8.06664e+08	7.32055e+08	7.77514e+08	7.58973e+08	9.06516e+08	8.60891e+08	7.9479e+08	6.56741e+08	1
High	Master Protein	P84243	Histone H3.3 OS=Homo sapiens OX=9606 GN=H3-3B PE=1 SV=2	0	157.808	55	12	781	1	136	15.3	11.27	1907.86	12	0	0.068	0.294	0.0158105	0.756575	107.66	55.76	100643990	7755165	2.72061e+06	63.97	28.91	34.16	25713258	75901612	214094576	100643990	1.31499e+08		9.64317e+06	7755165		5284472	2.12639e+06	3480885				1
High	Master Protein	Q15459	Splicing factor 3A subunit 1 OS=Homo sapiens OX=9606 GN=SF3A1 PE=1 SV=1	0	157.346	30	21	239	21	793	88.8	5.22	691.87	21	0	0.384	0.426	0.992643	0.913699	57.31	49.69	893951535	315032805	393989557	23.59	55.58	18.06	950666790	893951535	890292977	6.91618e+08	1304909859	363174782	754788676	315032805	234012155	253320713	4.05757e+08	465931287	393989557	371731216	2.75961e+08	1
High	Master Protein	P51659	Peroxisomal multifunctional enzyme type 2 OS=Homo sapiens OX=9606 GN=HSD17B4 PE=1 SV=3	0	157.296	38	21	249	21	736	79.6	8.84	776.3	21	0	0.698	0.82	0.831824	0.921478	67.16	69.21	251511457	2.77859e+08	2.54727e+08	18.71	48.58	39.34	206018272	270602471	251511457	3.04622e+08	1.93516e+08	333201472	5.1212e+08	2.33554e+08	1.22038e+08	2.77859e+08	1.60978e+08	2.96179e+08	3.2207e+08	2.54727e+08	1.10749e+08	1
High	Master Protein	P26373	Large ribosomal subunit protein eL13 OS=Homo sapiens OX=9606 GN=RPL13 PE=1 SV=4	0	157.284	65	24	596	24	211	24.2	11.65	1314.76	24	0	0.246	0.251	0.813645	0.626623	54.94	55.93	4021340551	1.04168e+09	8.30217e+08	20.62	38.73	28.4	4021340551	4865426555	3.64833e+09	3593165716	5.69187e+09	8.79751e+08	1.7714e+09	1.04168e+09	6.47391e+08	1.0858e+09	7.7396e+08	1.38174e+09	1.16923e+09	8.30217e+08	7.57644e+08	1
High	Master Protein	P24534	Elongation factor 1-beta OS=Homo sapiens OX=9606 GN=EEF1B2 PE=1 SV=3	0	157.12	70	16	448	11	225	24.7	4.67	1065.46	16	0	0.295	0.295	0.907244	0.757854	37.81	35.09	2924388518	902227436	9.23978e+08	19.48	32.89	15.34	2924388518	3617450431	2917627802	2544241334	4104769052	8.8099e+08	1.58321e+09	9.9843e+08	7.11216e+08	902227436	7.70151e+08	1.08128e+09	9.23978e+08	9.8935e+08	7.61996e+08	1
High	Master Protein	P20839	Inosine-5'-monophosphate dehydrogenase 1 OS=Homo sapiens OX=9606 GN=IMPDH1 PE=1 SV=2	0	157.092	34	13	186	11	514	55.4	6.9	484.67	13	0	0.407	0.435	0.971211	0.918528	45.14	13.39	1.95977e+08	28458878	31365228	35	14.79	5.78	1.95977e+08	2.83848e+08	2.42635e+08	1.68852e+08	1.02398e+08	2.97743e+07	28458878	2.11352e+07	2.38917e+07	2.99741e+07	28227294	3.21195e+07	31365228	31900790	29090074	1
High	Master Protein	Q96B97	SH3 domain-containing kinase-binding protein 1 OS=Homo sapiens OX=9606 GN=SH3KBP1 PE=1 SV=2	0	156.801	33	18	188	18	665	73.1	6.62	520.27	18	0	0.925	0.708	0.700361	0.96487	80.87	64.75	168678837	202410033	190882945	77.69	38.6	25.33	138348998	168678837	548041138	106502584	197011358	2.88074e+08	389582110	1.76833e+08	165075094	202410033	253781658	190882945	264135348	1.80694e+08	140029429	1
High	Master Protein	P55809	Succinyl-CoA:3-ketoacid coenzyme A transferase 1, mitochondrial OS=Homo sapiens OX=9606 GN=OXCT1 PE=1 SV=1	0	156.731	29	12	290	12	520	56.1	7.46	775.19	12	0	0.562	0.852	0.903569	0.907985	57.63	54.4	6.89237e+08	267426207	5.84703e+08	12.89	43.1	33.15	6.78689e+08	6.6084e+08	7.41636e+08	6.89237e+08	8.92851e+08	243704456	555549910	3.13357e+08	2.13354e+08	267426207	381628139	5.84703e+08	9.26297e+08	529531948	5.89476e+08	1
High	Master Protein	P49792	E3 SUMO-protein ligase RanBP2 OS=Homo sapiens OX=9606 GN=RANBP2 PE=1 SV=2	0	155.938	13	29	213	28	3224	358	6.2	420.38	29	1	0.41	0.664	0.978316	0.979475	70.64	56.45	2.17136e+08	92230643	1.5983e+08	31.99	42.88	10.93	2.15417e+08	334444870	329736823	2.17136e+08	1.5129e+08	180798421	1.63995e+08	92230643	6.41487e+07	9.14106e+07	1.77426e+08	1.5983e+08	1.3888e+08	1.81098e+08	1.51588e+08	1
High	Master Protein	P56537	Eukaryotic translation initiation factor 6 OS=Homo sapiens OX=9606 GN=EIF6 PE=1 SV=1	0	155.841	51	7	233	7	245	26.6	4.68	794.21	7	0	0.21	0.448	0.721154	0.93013	61.83	50.94	904380510	159653866	250064804	14.05	37.17	44.07	884069920	960505948	904380510	659792060	948906700	159653866	292685734	1.65993e+08	1.24459e+08	146562003	154213960	466116760	308235580	250064804	197502619	1
High	Master Protein	Q15019	Septin-2 OS=Homo sapiens OX=9606 GN=SEPTIN2 PE=1 SV=1	0	155.437	60	18	284	18	361	41.5	6.6	802.64	18	0	0.675	0.957	0.788587	0.853706	54.12	50.03	788589362	5.11356e+08	670119765	21.03	49.29	21.64	675929924	970813680	788589362	563205878	893372466	519709979	945063704	3.81415e+08	261613647	5.11356e+08	521180708	783004393	670119765	839710436	528474893	1
High	Master Protein	Q13283	Ras GTPase-activating protein-binding protein 1 OS=Homo sapiens OX=9606 GN=G3BP1 PE=1 SV=1	0	155.398	45	13	173	13	466	52.1	5.52	520.22	13	0	0.24	0.226	0.768831	0.533252	50.69	108.9	539690104	95454599	2.09556e+07	16.67	24.56	96.03	438227652	450234296	539690104	548933384	655096200	95454599	101213563	105330563	7.84582e+07	53331304	3757956	9388383		46774534	68218184	1
High	Master Protein	Q14240	Eukaryotic initiation factor 4A-II OS=Homo sapiens OX=9606 GN=EIF4A2 PE=1 SV=2	0	155.344	43	18	513	5	407	46.4	5.48	1324.02	18	0	0.264	0.489	0.791148	0.957506	55.16	33.98	348725296	91400304	123393128	18.43	49.49	30.87	348725296	389183416	282409080	327939824	458637456	82914614	206335814	100099230	71397128	91400304	120883624	202675536	140957424	123393128	89698960	1
High	Master Protein	O75821	Eukaryotic translation initiation factor 3 subunit G OS=Homo sapiens OX=9606 GN=EIF3G PE=1 SV=2	0	155.173	48	14	301	14	320	35.6	6.13	870.64	14	0	0.279	0.345	0.890991	0.829725	46.73	50.83	1196356460	222205109	2.40361e+08	5.15	45.88	34.48	1078167420	1196356460	1202586738	1181098142	1239913864	324233275	437998328	215054345	1.20404e+08	222205109	192759926	347715059	297993553	2.40361e+08	1.35609e+08	1
High	Master Protein	Q92835	Phosphatidylinositol 3,4,5-trisphosphate 5-phosphatase 1 OS=Homo sapiens OX=9606 GN=INPP5D PE=1 SV=2	0	154.697	22	22	281	21	1189	133.2	7.59	771.67	22	1	0.736	1	0.805828	0.83828	65.62	74.81	343852764	3.13747e+08	5.74819e+08	27.68	28.53	23.93	260470576	498289018	343852764	275969648	4.15813e+08	4.17407e+08	500142331	3.03595e+08	2.45486e+08	3.13747e+08	4.36177e+08	7.34118e+08	6.9078e+08	5.74819e+08	4.41372e+08	1
High	Master Protein	Q07666	KH domain-containing, RNA-binding, signal transduction-associated protein 1 OS=Homo sapiens OX=9606 GN=KHDRBS1 PE=1 SV=1	0	154.226	29	11	442	11	443	48.2	8.66	1170.31	11	0	0.447	0.564	0.968789	0.991982	65.21	47.5	1316757772	577030937	866818371	19.61	37.61	17.21	1315996582	1340096272	1316757772	1092015032	1826872132	6.02383e+08	1128334377	5.68274e+08	5.08827e+08	577030937	5.93118e+08	9.00375e+08	866818371	939165762	7.56452e+08	1
High	Master Protein	O43175	D-3-phosphoglycerate dehydrogenase OS=Homo sapiens OX=9606 GN=PHGDH PE=1 SV=4	0	154.126	45	19	470	19	533	56.6	6.71	1219.83	19	0	0.321	0.431	0.945361	0.913874	48.86	39.24	2266831966	678633380	1.13902e+09	12.15	36.9	23.18	2266831966	2659905532	2124572940	1980959784	2531149584	678633380	1.24806e+09	692980046	5.24928e+08	6.57905e+08	765999361	1.30856e+09	1.13902e+09	1.17305e+09	8.01857e+08	1
High	Master Protein	Q07021	Complement component 1 Q subcomponent-binding protein, mitochondrial OS=Homo sapiens OX=9606 GN=C1QBP PE=1 SV=1	0	153.664	29	7	359	7	282	31.3	4.84	1499.76	7	0	0.337	0.831	0.958516	0.913874	55.6	70.16	1328369416	460634832	876757580	8.44	40.23	32.55	1177173264	1453647464	1328369416	1280951468	1428473846	691369122	625958028	460634832	244037422	332008210	876757580	867421316	1136363672	1538429850	681021912	1
High	Master Protein	Q14258	E3 ubiquitin/ISG15 ligase TRIM25 OS=Homo sapiens OX=9606 GN=TRIM25 PE=1 SV=2	0	153.534	27	14	218	14	630	70.9	8.09	584.97	14	0	0.709	1.07	0.851857	0.808911	38.44	47.38	235128913	188251698	297751941	16.19	31.02	24.89	253516232	218463182	245611704	1.62907e+08	235128913	243302859	287036562	188251698	133456150	158469118	214456410	3.79611e+08	3.16105e+08	297751941	2.14367e+08	1
High	Master Protein	Q13310	Polyadenylate-binding protein 4 OS=Homo sapiens OX=9606 GN=PABPC4 PE=1 SV=1	0	153.14	29	17	327	6	644	70.7	9.26	933.53	17	0	0.323	0.432	0.888072	0.916285	42.97	38.98	151747392	39424984	53803568	28.03	51.41	12.3	152944744	151747392	130723644	130233232	239305968	30430912	89272176	4.78526e+07	30612388	39424984	64414195	53803568	49702216	61945544	4.97868e+07	1
High	Master Protein	O95336	6-phosphogluconolactonase OS=Homo sapiens OX=9606 GN=PGLS PE=1 SV=2	0	153.094	71	12	277	12	258	27.5	6.05	948.98	12	0	0.425	0.512	0.992643	0.965868	53.78	57.6	720889676	393551177	473483771	24.1	37.85	30.72	580373923	810370008	720889676	638821990	1048263980	494982450	682182170	379614471	2.35022e+08	393551177	266388778	643335026	473483771	476722806	3.87408e+08	1
High	Master Protein	P55060	Exportin-2 OS=Homo sapiens OX=9606 GN=CSE1L PE=1 SV=3	0	152.4	22	17	183	17	971	110.3	5.77	518.6	17	0	0.438	0.535	0.998601	0.979475	48.92	66.19	334236701	173168897	287729018	28.21	49.79	21.34	2.30561e+08	306555728	391250093	334236701	495879952	173168897	387264993	173267847	136377948	159355460	287729018	371884290	299315948	2.55932e+08	206736554	1
High	Master Protein	Q15366	Poly(rC)-binding protein 2 OS=Homo sapiens OX=9606 GN=PCBP2 PE=1 SV=1	0	152.294	50	12	315	7	365	38.6	6.79	902.03	12	0	0.374	0.619	0.992643	0.994002	62.59	38.82	1177751480	460092946	736995308	20.6	52.25	28.34	1109064216	1335746968	1177751480	770864488	1359894816	633161992	990647584	460092946	2.55328e+08	382984284	4.29712e+08	736995308	797319107	914329992	550837060	1
High	Master Protein	O43399	Tumor protein D54 OS=Homo sapiens OX=9606 GN=TPD52L2 PE=1 SV=2	0	152.194	72	15	263	15	206	22.2	5.36	796.04	15	0	0.929	0.93	0.639572	0.867981	86.72	86.48	478591666	3.82895e+08	414953275	32.82	41	24.84	478591666	784602430	675755410	353760856	432938716	457261340	638506828	3.82895e+08	204246274	3.10073e+08	243221566	459395896	414953275	463012669	326985289	1
High	Master Protein	O43396	Thioredoxin-like protein 1 OS=Homo sapiens OX=9606 GN=TXNL1 PE=1 SV=3	0	151.896	41	10	284	10	289	32.2	4.96	854.34	10	0	0.309	0.382	0.924551	0.862934	49.44	50.96	1084162040	300747246	4.71329e+08	25.95	29.65	29.28	1084162040	1344457966	1008735254	669086754	1361209660	400650185	471049090	300747246	2.25642e+08	276141504	2.87518e+08	536453605	5.16398e+08	4.71329e+08	2.87909e+08	1
High	Master Protein	Q13435	Splicing factor 3B subunit 2 OS=Homo sapiens OX=9606 GN=SF3B2 PE=1 SV=2	0	151.554	23	24	466	24	895	100.2	5.67	1078.56	24	0	0.458	0.532	0.956356	0.977667	44.37	53.72	991027536	4.54459e+08	5.90745e+08	20.5	40.32	9.3	1.01828e+09	991027536	954453491	862563976	1.41916e+09	4.54459e+08	8.86006e+08	4.25239e+08	3.63996e+08	4.62872e+08	5.6683e+08	678677048	6.08538e+08	5.90745e+08	5.29748e+08	1
High	Master Protein	P46776	Large ribosomal subunit protein uL15 OS=Homo sapiens OX=9606 GN=RPL27A PE=1 SV=2	0	149.616	44	9	270	9	148	16.6	11	818.13	9	0	0.15	0.203	0.406001	0.458078	56.68	51.2	2461915236	4.02443e+08	377385071	19.62	36.38	29.98	2461915236	2646765298	2373259234	2213422990	3530292992	3.19729e+08	686067533	407842050	3.02451e+08	4.02443e+08	3.37074e+08	632795203	5.79952e+08	363585371	377385071	1
High	Master Protein	O00116	Alkyldihydroxyacetonephosphate synthase, peroxisomal OS=Homo sapiens OX=9606 GN=AGPS PE=1 SV=1	0	149.595	31	15	179	15	658	72.9	7.34	466.77	15	0	0.45	0.617	0.992643	0.994002	67.1	95.02	193608046	151517343	288220735	26.77	47.75	28.9	262200932	286374664	193608046	167525777	159515146	172070471	265738518	151517343	7.5396e+07	103596351	215249254	288220735	327210860	3.87542e+08	1.88387e+08	1
High	Master Protein	Q96HE7	ERO1-like protein alpha OS=Homo sapiens OX=9606 GN=ERO1A PE=1 SV=2	0	149.384	49	17	222	17	468	54.4	5.68	708.22	17	0	0.664	0.886	0.856439	0.888898	43.27	31.08	352539426	291492544	374712525	15.41	41.56	12.16	307974539	388256476	352539426	344921754	459055382	295926047	520172653	291492544	1.73696e+08	260708174	374712525	461823698	374331814	439348354	3.47387e+08	1
High	Master Protein	O15371	Eukaryotic translation initiation factor 3 subunit D OS=Homo sapiens OX=9606 GN=EIF3D PE=1 SV=1	0	149.009	33	13	129	13	548	63.9	6.05	432.47	13	0	0.286	0.373	0.827001	0.853706	60.6	87.78	255898178	88075149	65042216	24.7	29.11	30.12	267375371	255898178	225311997	222885226	386620238	66102501	137076508	88075149	79034081	91104054	65042216	86240595	70950946	62964765	33507725	1
High	Master Protein	Q12904	Aminoacyl tRNA synthase complex-interacting multifunctional protein 1 OS=Homo sapiens OX=9606 GN=AIMP1 PE=1 SV=2	0	148.902	52	13	180	13	312	34.3	8.43	569.94	13	0	0.394	0.306	0.992643	0.777865	54.93	57.1	641866372	152121703	1.34675e+08	10.82	57.31	25.67	643982045	584058342	555868280	641866372	733785920	167130157	3.01313e+08	152121703	5.75622e+07	112273961	105172004	130526564	190531938	191204639	1.34675e+08	1
High	Master Protein	P06702	Protein S100-A9 OS=Homo sapiens OX=9606 GN=S100A9 PE=1 SV=1	0	148.177	80	13	577	13	114	13.2	6.13	1498.41	13	0	10.773	5.637	4.71305e-08	0.0072773	108.26	79.74	848782051	8.3753e+09	6.59749e+09	45.01	43.24	25.22	8.33024e+08	1100742201	848782051	185025547	988926973	1.23461e+10	16158953688	7632613920	5.26091e+09	8.3753e+09	5.29007e+09	9072277952	9.62788e+09	6.59749e+09	6.3769e+09	1
High	Master Protein	P53618	Coatomer subunit beta OS=Homo sapiens OX=9606 GN=COPB1 PE=1 SV=3	0	147.61	23	16	169	16	953	107.1	6.05	393.61	16	0	0.717	0.816	0.828516	0.923746	55.63	53.44	269743101	279457004	362034777	19.76	44.69	38.55	256990416	353042786	269743101	247829181	376389240	2.58883e+08	539798236	279457004	1.75568e+08	280691187	281427792	577885251	362034777	499578672	2.18106e+08	1
High	Master Protein	Q5TEJ8	Protein THEMIS2 OS=Homo sapiens OX=9606 GN=THEMIS2 PE=1 SV=1	0	147.601	37	14	206	14	643	72	6.1	571.76	14	0	0.884	0.81	0.716377	0.92497	82.76	92.83	82524697	1.98446e+08	401351732	20.62	35.83	36.71	84559329	50057864	79125204	91326126	82524697	235984702	365240473	177744646	161902398	1.98446e+08	238265364	401351732	603884602	501213684	291756298	1
High	Master Protein	P62826	GTP-binding nuclear protein Ran OS=Homo sapiens OX=9606 GN=RAN PE=1 SV=3	0	146.868	45	12	573	12	216	24.4	7.49	1612.68	12	0	0.313	0.377	0.932968	0.858373	44.59	61.21	4919437810	1.43325e+09	2.13095e+09	17.72	38.1	28.87	4919437810	5490066098	4555664269	3531537120	5687012773	1.43325e+09	2606003965	1.42211e+09	9.99107e+08	1.45067e+09	1.23368e+09	2341531432	2669722304	2.13095e+09	1.60255e+09	1
High	Master Protein	Q9UKX7	Nuclear pore complex protein Nup50 OS=Homo sapiens OX=9606 GN=NUP50 PE=1 SV=2	0	145.776	52	14	134	14	468	50.1	7.06	388.42	14	0	0.432	0.573	0.989466	0.994002	43.52	54.12	78990000	71591747	6.07456e+07	41.65	34.27	36.12	69490778	9.83584e+07	78990000	6.81257e+07	163712951	1.04991e+08	106740182	60587777	4.68413e+07	71591747	3.04064e+07	85316100	6.07456e+07	50476159	7.86411e+07	1
High	Master Protein	O75369	Filamin-B OS=Homo sapiens OX=9606 GN=FLNB PE=1 SV=2	0	145.729	16	30	305	22	2602	278	5.73	622.69	30	0	0.167	0.177	0.514086	0.344116	48.48	48.81	5.54059e+07	9.26988e+06	4.98116e+06	45.18	49.76	23.27	3.4462e+07	9.49807e+07	3.43026e+07	5.54059e+07	7.82093e+07	3.51216e+06		1.2312e+07	6.97942e+06	1.26352e+07	3.90429e+06	6.27752e+06	4.98116e+06	5610693	3.58e+06	1
High	Master Protein	P19367	Hexokinase-1 OS=Homo sapiens OX=9606 GN=HK1 PE=1 SV=3	0	145.687	32	26	239	22	917	102.4	6.8	485.87	26	0	1.231	1.728	0.248812	0.474802	140.54	127.06	851000452	438221245	5.66588e+08	30.76	46.29	21.38	851000452	8.68674e+08	787141556	831194032	1495913470	438221245	915634550	4.02993e+08	3.09122e+08	480746903	5.66588e+08	726926332	625662440	498840693	4.0944e+08	1
High	Master Protein	P14324	Farnesyl pyrophosphate synthase OS=Homo sapiens OX=9606 GN=FDPS PE=1 SV=4	0	145.566	22	11	249	11	419	48.2	6.15	690.97	11	0	0.238	0.274	0.791338	0.696126	53.88	49.53	1170243398	2.37758e+08	375592260	35.69	43.78	24.42	1143207988	1.28484e+09	1078004420	1170243398	2264141220	2.27352e+08	4.7832e+08	2.37758e+08	1.6377e+08	2.62282e+08	303046199	400018837	375592260	427016692	2.18841e+08	1
High	Master Protein	Q8IUE6	Histone H2A type 2-B OS=Homo sapiens OX=9606 GN=H2AC21 PE=1 SV=3	0	145.372	42	7	446	1	130	14	10.89	944.18	7	0	0.538	1.338	0.965435	0.674195	60.41	28.43	203322640	87770592	242374672	20.3	53	20.8	144459120	203322640	245960720	173234688	223700816	162426448	232580880	87770592	80881968	77731744	241966909	338257728	242374672	281012436	193331904	1
High	Master Protein	P63241	Eukaryotic translation initiation factor 5A-1 OS=Homo sapiens OX=9606 GN=EIF5A PE=1 SV=2	0	145.315	69	11	395	11	154	16.8	5.24	1103.31	11	0	0.324	0.402	0.947432	0.888898	68.73	79.37	2155022158	4.44996e+08	5.61005e+08	22.02	33.96	25.03	1.60837e+09	2441451610	2.3028e+09	1.44722e+09	2155022158	5.30639e+08	7.4493e+08	4.44996e+08	2.9816e+08	422706154	5.76518e+08	4.84717e+08	5.61005e+08	7.52901e+08	377644723	1
High	Master Protein	P09110	3-ketoacyl-CoA thiolase, peroxisomal OS=Homo sapiens OX=9606 GN=ACAA1 PE=1 SV=2	0	144.502	47	12	209	12	424	44.3	8.44	605.86	12	0	1.04	1.814	0.547698	0.431634	76.18	85.37	78013333	220151146	243789290	84.76	29.89	28.88	60487734	215626128	8.31076e+07	78013333	10958709	2.55415e+08	220151146	239475251	1.2907e+08	138397574	165779294	325499538	243789290	297502730	180570318	1
High	Master Protein	P35606	Coatomer subunit beta' OS=Homo sapiens OX=9606 GN=COPB2 PE=1 SV=2	0	143.766	30	21	251	21	906	102.4	5.27	667.7	21	0	0.548	0.836	0.900338	0.913699	52.36	50.83	737877259	427943971	6.00179e+08	9.69	36.9	18.26	7.0978e+08	771732961	737877259	655957497	849340920	427943971	7.91251e+08	440862969	3.3582e+08	4.12802e+08	550313069	672333112	6.00179e+08	6.3094e+08	4.02579e+08	1
High	Master Protein	Q9UBW5	Bridging integrator 2 OS=Homo sapiens OX=9606 GN=BIN2 PE=1 SV=3	0	143.685	31	14	229	14	565	61.8	5.15	653.15	14	0	1.214	0.956	0.449175	0.853706	108.29	118.22	1.42176e+08	348500299	3.56292e+08	36.54	39.48	21.9	1.13132e+08	150880808	9.67757e+07	1.42176e+08	236261492	3.38634e+08	663380487	3.81303e+08	2.51532e+08	348500299	2.65122e+08	3.75504e+08	3.56292e+08	4.27916e+08	256932141	1
High	Master Protein	Q14019	Coactosin-like protein OS=Homo sapiens OX=9606 GN=COTL1 PE=1 SV=3	0	143.357	84	20	411	20	142	15.9	5.67	943.72	20	0	1.032	1.485	0.392208	0.589502	63.93	63.34	1517967379	1259605081	1.72131e+09	22.29	29.31	22.6	1327065163	1578008076	1517967379	8.48079e+08	1.5437e+09	1.39166e+09	1.95113e+09	1259605081	8.86288e+08	1.18513e+09	1.72131e+09	1958270423	1661138946	1754396781	9.95035e+08	1
High	Master Protein	Q9BXJ9	N-alpha-acetyltransferase 15, NatA auxiliary subunit OS=Homo sapiens OX=9606 GN=NAA15 PE=1 SV=1	0	143.04	30	25	176	22	866	101.2	7.42	398.19	25	1	0.206	0.264	0.706518	0.665544	58.39	62.9	854632218	1.33151e+08	139662541	16.9	30.31	26.01	854632218	986957014	794355069	654565620	1007319226	125647582	211869726	1.42795e+08	95506535	1.33151e+08	2.05074e+08	169316729	139662541	138650836	1.0006e+08	1
High	Master Protein	Q9UKM9	RNA-binding protein Raly OS=Homo sapiens OX=9606 GN=RALY PE=1 SV=1	0	142.554	60	16	303	16	306	32.4	9.17	638.51	16	0	1.106	1.518	0.481835	0.570695	63.44	74.12	381419028	4.84144e+08	7.01891e+08	11.62	43.07	19.06	332590543	417641066	381419028	3.59061e+08	4.45221e+08	4.86901e+08	8.79522e+08	4.84144e+08	2.84349e+08	4.29348e+08	6.93626e+08	8.50675e+08	8.43245e+08	7.01891e+08	5.14557e+08	1
High	Master Protein	O95782	AP-2 complex subunit alpha-1 OS=Homo sapiens OX=9606 GN=AP2A1 PE=1 SV=3	0	142.54	25	22	216	22	977	107.5	7.03	507.44	22	0	0.426	0.592	0.985897	0.997694	68.32	71.33	1733318930	3.39899e+08	669950324	36.8	48.76	27.48	1733318930	2216515096	708793347	1301905517	1762996190	3.39899e+08	706832542	329861820	2.00099e+08	363870927	431876346	804523239	8.01181e+08	669950324	480280350	1
High	Master Protein	P19971	Thymidine phosphorylase OS=Homo sapiens OX=9606 GN=TYMP PE=1 SV=2	0	142.4	37	17	314	17	482	49.9	5.53	901.78	17	0	1.318	1.779	0.364771	0.447413	77.81	69.97	223185687	358707744	726103112	21.11	32.37	26.53	250955683	223185687	154215042	2.31892e+08	163427336	376869817	479367231	3.10063e+08	177045709	358707744	4.48908e+08	726103112	834662901	843958962	5.29665e+08	1
High	Master Protein	Q9NTK5	Obg-like ATPase 1 OS=Homo sapiens OX=9606 GN=OLA1 PE=1 SV=2	0	142.398	43	14	261	14	396	44.7	7.81	823.42	14	0	0.344	0.496	0.968789	0.96132	49.87	47.04	1124050152	2.9067e+08	5.16145e+08	22.66	41.26	22.2	1134081312	1124050152	1178907308	617120504	1116603560	4.31729e+08	5.46499e+08	2.9067e+08	206991985	243093774	3.7071e+08	5.16145e+08	5.99365e+08	5.71811e+08	375263953	1
High	Master Protein	P17174	Aspartate aminotransferase, cytoplasmic OS=Homo sapiens OX=9606 GN=GOT1 PE=1 SV=3	0	142.349	42	14	263	14	413	46.2	7.01	704.24	14	0	0.419	0.656	0.999226	0.979475	68.17	59.13	493118476	214831633	308986757	15.92	46.02	25.86	493118476	626785458	489393372	445019694	629043948	1.79866e+08	416982511	214831633	1.32589e+08	2.34032e+08	2.55348e+08	466195456	298747502	429733484	308986757	1
High	Master Protein	Q9UL46	Proteasome activator complex subunit 2 OS=Homo sapiens OX=9606 GN=PSME2 PE=1 SV=4	0	142.217	51	12	265	12	239	27.4	5.73	826.77	12	0	0.349	0.463	0.965435	0.944097	75.55	57.44	778830570	2.46195e+08	371787768	48.26	38.12	25.78	882978380	849324362	778830570	255469147	338323832	314110154	4.2781e+08	2.3785e+08	1.45905e+08	2.46195e+08	297973681	419611919	498583187	371787768	2.59841e+08	1
High	Master Protein	P80723	Brain acid soluble protein 1 OS=Homo sapiens OX=9606 GN=BASP1 PE=1 SV=2	0	141.929	89	13	246	13	227	22.7	4.63	688.87	13	0	1.376	1.409	0.297138	0.633483	78.74	54.05	66006614	1.23913e+08	1.58486e+08	58.13	100.48	17.91	6.03928e+07	177167915	66006614	45870078	107794859	202575904	669370640	1.06048e+08	1.05109e+08	1.23913e+08	2.16764e+08	1.58486e+08	1.44985e+08	1.61716e+08	1.45492e+08	1
High	Master Protein	Q15691	Microtubule-associated protein RP/EB family member 1 OS=Homo sapiens OX=9606 GN=MAPRE1 PE=1 SV=3	0	141.888	66	11	342	11	268	30	5.14	1043.46	11	0	0.72	0.729	0.793971	0.958167	51.04	46.37	4.29035e+08	475369498	4.64077e+08	19.2	44.67	24.62	408713787	4.29035e+08	4.57774e+08	406518098	619493856	5.46311e+08	9.68713e+08	475369498	3.49318e+08	408657040	3.88277e+08	7.05255e+08	6.18115e+08	462065572	4.64077e+08	1
High	Master Protein	P61586	Transforming protein RhoA OS=Homo sapiens OX=9606 GN=RHOA PE=1 SV=1	0	141.84	53	13	517	13	193	21.8	6.1	1335.26	13	0	0.497	0.546	0.924598	0.979475	78.3	72.13	2336866931	746745599	979495729	19.1	34.48	36.15	2446249505	2570919901	1949139781	1557534928	2336866931	941675107	1.28318e+09	746745599	5.37031e+08	677901815	686220052	1168812697	979495729	1013446471	397428969	1
High	Master Protein	P00491	Purine nucleoside phosphorylase OS=Homo sapiens OX=9606 GN=PNP PE=1 SV=2	0	141.739	75	15	156	15	289	32.1	6.95	399.63	15	0	0.443	0.508	0.997922	0.965868	47.54	45.42	302508180	131375964	164098981	16.53	37.23	40.76	294147210	422723384	296675588	3.24457e+08	302508180	1.44446e+08	2.29469e+08	131375964	9.20769e+07	112036710	97536970	164098981	215977742	208823161	7.99651e+07	1
High	Master Protein	Q99536	Synaptic vesicle membrane protein VAT-1 homolog OS=Homo sapiens OX=9606 GN=VAT1 PE=1 SV=2	0	141.184	49	13	208	13	393	41.9	6.29	703.48	13	0	0.701	0.837	0.791525	0.913699	50.17	47.8	616380624	347679167	471369300	27.66	51.03	20.4	509059446	858439800	612394270	616380624	986998690	360436342	726640002	292499287	2.12873e+08	347679167	380872053	536395647	471369300	562459586	348267612	1
High	Master Protein	Q5SSJ5	Heterochromatin protein 1-binding protein 3 OS=Homo sapiens OX=9606 GN=HP1BP3 PE=1 SV=1	0	141.115	39	23	282	23	553	61.2	9.67	618.34	23	0	1.181	1.981	0.372316	0.354747	95.84	71.43	4.43523e+08	545418548	802994947	16.92	45.75	25.77	4.3003e+08	548635581	4.43523e+08	3.79198e+08	5.64651e+08	6.66065e+08	1.12324e+09	4.75653e+08	375781910	545418548	7.60113e+08	1252581028	1207371888	802994947	777122821	1
High	Master Protein	P11310	Medium-chain specific acyl-CoA dehydrogenase, mitochondrial OS=Homo sapiens OX=9606 GN=ACADM PE=1 SV=1	0	140.975	44	16	372	16	421	46.6	8.37	1044.02	16	0	0.533	0.742	0.913592	0.95138	54.33	41.34	723661458	449096175	743598476	21.6	35.57	26.25	663615470	7.42165e+08	723661458	643687112	1051283589	519504157	8.08579e+08	4.14699e+08	3.42562e+08	449096175	4.41834e+08	8.59129e+08	743598476	864969115	5.84064e+08	1
High	Master Protein	Q16836	Hydroxyacyl-coenzyme A dehydrogenase, mitochondrial OS=Homo sapiens OX=9606 GN=HADH PE=1 SV=3	0	140.923	65	12	243	12	314	34.3	8.85	604.55	12	0	0.375	0.576	0.988701	0.994002	72.59	69.98	773824933	262204713	438371055	13.9	39.73	32.38	6.05185e+08	8.27451e+08	8.05199e+08	6.37692e+08	773824933	2.86617e+08	425309336	2.43445e+08	1.26868e+08	262204713	2.17484e+08	438371055	4.50235e+08	587395888	3.772e+08	1
High	Master Protein	P62140	Serine/threonine-protein phosphatase PP1-beta catalytic subunit OS=Homo sapiens OX=9606 GN=PPP1CB PE=1 SV=3	0	140.3	43	14	250	3	327	37.2	6.19	595.18	14	0	0.593	0.628	0.924551	0.994002	51.24	14.48	136766624	68328858	70571586	29.47	60.38	16.97	132796258	152458624	136766624	132871092	242187160	8.08135e+07	193548784	68328858	59768831	65085614	69342074	95943974	79810430	70571586	62797258	1
High	Master Protein	P20701	Integrin alpha-L OS=Homo sapiens OX=9606 GN=ITGAL PE=1 SV=3	0	140.268	24	19	254	19	1170	128.7	5.63	620.03	19	0	0.311	0.573	0.900338	0.994002	84.67	56.44	487524842	1.65632e+08	3.35971e+08	14.71	38.13	24.54	409898580	6.12468e+08	478658605	520971035	487524842	1.73807e+08	3.02354e+08	157983645	1.17351e+08	1.65632e+08	2.62202e+08	3.61669e+08	3.35971e+08	403651285	211784941	1
High	Master Protein	P08240	Signal recognition particle receptor subunit alpha OS=Homo sapiens OX=9606 GN=SRPRA PE=1 SV=2	0	140.263	38	17	122	17	638	69.8	8.95	332.11	17	0	0.291	0.33	0.826304	0.805359	37.31	33.62	1.58009e+08	5.16686e+07	4.94074e+07	39.05	23.47	20.54	1.34854e+08	178751977	1.58009e+08	1.45405e+08	3.12398e+08	55593170	71587056	5.16686e+07	4.30884e+07	40496897	46013872	70319142	4.94074e+07	5.56948e+07	4.28625e+07	1
High	Master Protein	P07205	Phosphoglycerate kinase 2 OS=Homo sapiens OX=9606 GN=PGK2 PE=1 SV=3	0	139.646	18	7	867	1	417	44.8	8.54	1947.68	7	0																												1
High	Master Protein	Q15435	Protein phosphatase 1 regulatory subunit 7 OS=Homo sapiens OX=9606 GN=PPP1R7 PE=1 SV=1	0	139.52	48	14	116	14	360	41.5	4.91	336.75	14	0	0.401	0.483	0.968955	0.95138	49.84	57.79	220730886	8.33178e+07	149212006	33.64	52.6	22.04	1.14741e+08	295858996	203534052	220730886	300569540	104001274	143751099	8.33178e+07	4.03514e+07	42560274	149212006	131843308	156865212	217949412	135400306	1
High	Master Protein	O94776	Metastasis-associated protein MTA2 OS=Homo sapiens OX=9606 GN=MTA2 PE=1 SV=1	0	139.206	28	18	163	17	668	75	9.66	419.54	18	1	0.347	0.505	0.942648	0.96487	61.18	78.21	476056624	105732665	2.71187e+08	10.63	43.85	28.05	435494111	562964325	501107653	443632100	476056624	1.07116e+08	209428406	105732665	78062451	93148504	251407478	287851547	2.71187e+08	3.01191e+08	1.28098e+08	1
High	Master Protein	P49591	Serine--tRNA ligase, cytoplasmic OS=Homo sapiens OX=9606 GN=SARS1 PE=1 SV=3	0	139.033	35	13	225	13	514	58.7	6.43	729.97	13	0	0.288	0.443	0.898179	0.925341	55.96	47.52	729549028	141850404	274644827	9.05	24.31	27.43	801024926	736034072	693845665	623700908	729549028	123955280	184582272	175182745	9.97845e+07	141850404	2.44749e+08	335156706	278163697	274644827	144607999	1
High	Master Protein	Q9Y266	Nuclear migration protein nudC OS=Homo sapiens OX=9606 GN=NUDC PE=1 SV=1	0	138.936	38	14	217	14	331	38.2	5.38	539.42	14	0	0.168	0.212	0.523925	0.492349	53.26	60.79	1.22813e+09	1.13524e+08	1.25952e+08	30.07	35.28	37.14	1104679764	1.33518e+09	1.22813e+09	1.00776e+09	2.02679e+09	1.13524e+08	2.13809e+08	1.06385e+08	97580307	1.36612e+08	113324496	200685293	1.25952e+08	1.40904e+08	6.77411e+07	1
High	Master Protein	Q9H361	Polyadenylate-binding protein 3 OS=Homo sapiens OX=9606 GN=PABPC3 PE=1 SV=2	0	138.846	24	18	378	1	631	70	9.67	955.4	18	0	0.158	0.186	0.495154	0.385321	30.67	66.01	55010768	8695915	10255887	7.61	31.67	49.89		58029524		49853424	55010768	8695915	6.5886e+06	7.20526e+06	13992951	10333205	10255887	20382666	18529424	7.48568e+06	6.83821e+06	1
High	Master Protein	P39019	Small ribosomal subunit protein eS19 OS=Homo sapiens OX=9606 GN=RPS19 PE=1 SV=2	0	138.795	76	17	408	17	145	16.1	10.32	1027.02	17	0	0.244	0.324	0.807138	0.800152	60.15	43.7	4.38636e+09	7.55586e+08	1.01447e+09	14.75	35.92	33.07	4.02802e+09	4.79459e+09	4.38636e+09	4.38297e+09	5.81797e+09	829909008	1.40916e+09	7.11509e+08	6.29728e+08	7.55586e+08	875641576	1.58474e+09	1.27551e+09	1.01447e+09	6.63011e+08	1
High	Master Protein	P62753	Small ribosomal subunit protein eS6 OS=Homo sapiens OX=9606 GN=RPS6 PE=1 SV=1	0	138.079	43	13	339	13	249	28.7	10.84	948.4	13	0	0.315	0.357	0.938571	0.83828	40.27	72.51	2117887029	552789106	4.89728e+08	16.19	33.07	13.19	2117887029	2613244858	2077676074	1979648610	2835435797	5.3018e+08	8.98669e+08	552789106	3.65193e+08	5.87921e+08	444170021	606067021	581810932	487384244	4.89728e+08	1
High	Master Protein	P30041	Peroxiredoxin-6 OS=Homo sapiens OX=9606 GN=PRDX6 PE=1 SV=3	0	138.03	63	16	271	16	224	25	6.38	716.95	16	0	0.341	0.441	0.965435	0.92497	94.96	80.56	1304086150	346643028	584955477	21.93	42.27	27.34	1117892600	1649272890	1304086150	939241211	1502745695	346643028	746380737	4.64986e+08	2.86133e+08	341503084	4.92029e+08	602744009	584955477	690404714	305755471	1
High	Master Protein	Q08945	FACT complex subunit SSRP1 OS=Homo sapiens OX=9606 GN=SSRP1 PE=1 SV=1	0	137.754	32	17	199	17	709	81	6.87	538.81	17	0	0.348	0.503	0.958516	0.962736	77.57	53.08	726946222	245415957	251038948	20.93	45.64	39.2	726946222	1019752076	661303873	611790134	814937946	245415957	473810584	2.73424e+08	159808492	192531564	251038948	349058021	2.10029e+08	486768889	2.1015e+08	1
High	Master Protein	P36873	Serine/threonine-protein phosphatase PP1-gamma catalytic subunit OS=Homo sapiens OX=9606 GN=PPP1CC PE=1 SV=1	0	137.38	43	14	252	2	323	37	6.54	609.31	14	0	0.632	0.01	0.907244	7.71538e-17	18.8		111029568	70149112		12.55			111029568	127642080	127540792	102132456	96953744				70149112							1
High	Master Protein	P68400	Casein kinase II subunit alpha OS=Homo sapiens OX=9606 GN=CSNK2A1 PE=1 SV=1	0	137.252	31	8	154	8	391	45.1	7.74	515.1	8	0	0.274	0.526	0.866409	0.97586	85.48	45.69	681286930	207038441	226585266	27.48	38.93	36.87	813808814	681286930	759274494	4.69081e+08	427589624	3.35066e+08	338345784	1.64689e+08	145511607	207038441	206094724	420563296	411064078	217715129	226585266	1
High	Master Protein	Q9NSD9	Phenylalanine--tRNA ligase beta subunit OS=Homo sapiens OX=9606 GN=FARSB PE=1 SV=3	0	136.896	36	20	409	20	589	66.1	6.84	1115.51	20	0	0.338	0.474	0.960898	0.948662	45.25	49	1452378534	515975301	703521721	15.53	33.02	22.75	1399002818	1955600433	1452378534	1381805176	1491292488	6.1465e+08	907301479	515975301	392548544	5.1525e+08	5.20169e+08	703521721	7.5522e+08	976964876	6.75698e+08	1
High	Master Protein	P41252	Isoleucine--tRNA ligase, cytoplasmic OS=Homo sapiens OX=9606 GN=IARS1 PE=1 SV=2	0	136.711	24	25	151	25	1262	144.4	6.15	363.24	25	0	0.202	0.253	0.695572	0.63141	67.91	54.97	1.19733e+09	1.64895e+08	2.45446e+08	20.92	41.11	26.89	1.19733e+09	1.30434e+09	950961428	8.34545e+08	1398986192	2.57378e+08	326873878	1.64895e+08	1.2934e+08	1.46167e+08	2.45446e+08	3.23087e+08	303571432	216467018	157219542	1
High	Master Protein	Q7Z406	Myosin-14 OS=Homo sapiens OX=9606 GN=MYH14 PE=1 SV=2	0	136.653	7	15	409	2	1995	227.7	5.6	1208.88	15	0	0.292	0.355	0.865934	0.83828	99.81	100.03	3.04342e+06	4.46398e+07	42233744	68.74	39.48	34.12	1.76359e+06	841221	3.04342e+06	5096880	6681222	5.30987e+07	79038808	39339472	27744428	4.46398e+07	50007832	42233744	4.27962e+07	29491508	18594456	1
High	Master Protein	P46782	Small ribosomal subunit protein uS7 OS=Homo sapiens OX=9606 GN=RPS5 PE=1 SV=4	0	136.395	50	16	449	16	204	22.9	9.72	1124.66	16	0	0.222	0.269	0.760215	0.67921	84.37	74.31	3112817467	784529544	1.12986e+09	17.44	35.05	25.01	3112817467	3603716378	2.74878e+09	2329939635	3.52253e+09	962045623	1.37977e+09	778020657	5.43479e+08	784529544	696188338	1238869137	1325789059	1.12986e+09	8.67132e+08	1
High	Master Protein	O15355	Protein phosphatase 1G OS=Homo sapiens OX=9606 GN=PPM1G PE=1 SV=1	0	136.332	42	16	197	16	546	59.2	4.36	463.9	16	0	0.316	0.401	0.940004	0.888898	55.71	52.39	2439338406	934863167	1.03258e+09	51.98	61.88	16.8	2321908044	2930809744	2439338406	2061967031	6042138746	934863167	2508177657	8.78245e+08	672822829	1.00135e+09	861102298	1135812927	1092109907	1.03258e+09	7.48641e+08	1
High	Master Protein	O14745	Na(+)/H(+) exchange regulatory cofactor NHE-RF1 OS=Homo sapiens OX=9606 GN=NHERF1 PE=1 SV=4	0	135.804	48	15	268	15	358	38.8	5.77	807.97	15	0	0.718	0.853	0.775371	0.907067	52.96	36.24	608488540	4.00896e+08	468051944	22.86	48.22	24.06	636643620	608488540	543537039	489823678	864381612	426658556	857312865	3.97784e+08	2.6302e+08	4.00896e+08	381078314	648015454	509283859	468051944	364937566	1
High	Master Protein	Q15942	Zyxin OS=Homo sapiens OX=9606 GN=ZYX PE=1 SV=1	0	135.655	33	15	422	15	572	61.2	6.67	1229.21	15	0	0.802	0.79	0.636229	0.933851	55.23	44.68	807164086	671972377	673478738	29.03	47.37	13.81	807164086	675033992	825561595	6.23284e+08	1238953950	7.50817e+08	1360606760	671972377	391840230	632104744	555042792	700236560	704210818	673478738	518835569	1
High	Master Protein	P62277	Small ribosomal subunit protein uS15 OS=Homo sapiens OX=9606 GN=RPS13 PE=1 SV=2	0	135.579	44	11	310	11	151	17.2	10.54	941.01	11	0	0.147	0.145	0.377475	0.195379	55.3	54.28	4075206442	4.62448e+08	438314980	18.53	34.81	26.27	3251601710	5186104792	4075206442	3530959748	4353507936	6.32423e+08	8.34307e+08	4.62448e+08	378201071	4.12679e+08	438314980	653064204	482146975	3.71041e+08	350451401	1
High	Master Protein	O14773	Tripeptidyl-peptidase 1 OS=Homo sapiens OX=9606 GN=TPP1 PE=1 SV=2	0	135.478	25	8	273	8	563	61.2	6.48	669.68	8	0	1.109	1.095	0.318847	0.802227	65.1	60.19	7.44218e+08	790267711	9.16645e+08	26.7	43.81	23.79	791410832	7.44218e+08	716067134	698885208	1230726612	790267711	1526695701	702007942	5.2914e+08	815903984	768579495	1.12221e+09	9.16645e+08	9.32685e+08	5.72254e+08	1
High	Master Protein	P35637	RNA-binding protein FUS OS=Homo sapiens OX=9606 GN=FUS PE=1 SV=1	0	135.386	23	10	231	8	526	53.4	9.36	691.31	10	0	0.147	0.179	0.431253	0.347084	70.73	45.5	761035035	1.7573e+08	1.96097e+08	9.74	21.59	15.97	761035035	906988737	7.02677e+08	7.54384e+08	798416625	2.18553e+08	1.24075e+08	1.76342e+08	1.43046e+08	1.7573e+08	150807548	222979608	1.96097e+08	2.15504e+08	1.69619e+08	1
High	Master Protein	Q9BZZ5	Apoptosis inhibitor 5 OS=Homo sapiens OX=9606 GN=API5 PE=1 SV=3	0	135.256	33	15	175	15	524	59	7.34	479.31	15	0	0.312	0.56	0.907244	0.988462	85.38	77.45	5.54956e+08	116348538	191090102	52.53	53.98	33.66	690893720	6.37674e+08	5.54956e+08	79843502	3.8513e+08	116348538	268586062	143428970	9.0123e+07	8.24274e+07	1.25124e+08	191090102	197654121	254759294	109096201	1
High	Master Protein	Q9BYX7	Putative beta-actin-like protein 3 OS=Homo sapiens OX=9606 GN=POTEKP PE=5 SV=1	0	134.785	19	6	1743	1	375	42	6.33	5035.47	6	0	100	100	8.24176e-17	7.71538e-17				271645868	5.75193e+08		50.78	54.68						385906127	476975716	271645868	190407100	113846160	1.58802e+07	6.03801e+08	5.75193e+08	593239808	500774510	1
High	Master Protein	Q13148	TAR DNA-binding protein 43 OS=Homo sapiens OX=9606 GN=TARDBP PE=1 SV=1	0	134.781	36	9	243	9	414	44.7	6.19	773.86	9	0	0.348	0.425	0.954292	0.913699	64.35	71.34	630816372	2.25283e+08	213709704	21.42	42.2	27.58	578841337	766602248	630816372	5.38327e+08	892140873	2.69229e+08	3.87334e+08	2.25283e+08	1.22829e+08	180362885	185135384	213709704	3.09627e+08	3.13225e+08	179581863	1
High	Master Protein	P62269	Small ribosomal subunit protein uS13 OS=Homo sapiens OX=9606 GN=RPS18 PE=1 SV=3	0	134.775	57	17	404	17	152	17.7	10.99	1115.02	17	0	0.193	0.239	0.636569	0.582975	47.6	41.23	3.20622e+09	5.29553e+08	549637814	14.71	37.78	20.42	3.20622e+09	3721144563	3040884510	2671622869	3840144112	5.29553e+08	9.79519e+08	6.09964e+08	4.11024e+08	4.6042e+08	6.34326e+08	549637814	5.315e+08	670723854	379512331	1
High	Master Protein	P05109	Protein S100-A8 OS=Homo sapiens OX=9606 GN=S100A8 PE=1 SV=1	0	134.497	60	12	760	12	93	10.8	7.03	1895.89	12	0	8.99	4.613	2.96111e-07	0.0190674	118.65	117.06	633984711	1.05842e+10	6.37378e+09	14.59	53.13	28.33	712078770	647920120	633984711	473747810	583153086	1.18853e+10	2.20031e+10	1.05842e+10	5.69125e+09	8.36024e+09	6.37378e+09	7483689846	7.64853e+09	5.33187e+09	3.4854e+09	1
High	Master Protein	O76021	Ribosomal L1 domain-containing protein 1 OS=Homo sapiens OX=9606 GN=RSL1D1 PE=1 SV=3	0	133.999	43	21	271	21	490	54.9	10.13	653.95	21	0	0.225	0.33	0.767324	0.805359	64.42	42.99	841610296	1.24302e+08	169198512	20.13	31.51	24.1	762467872	1077116148	1020377600	841610296	657226810	1.57327e+08	1.90723e+08	9.49759e+07	9.41596e+07	1.24302e+08	1.63118e+08	239483779	197949606	169198512	1.23732e+08	1
High	Master Protein	Q9UNZ2	NSFL1 cofactor p47 OS=Homo sapiens OX=9606 GN=NSFL1C PE=1 SV=2	0	133.363	48	14	254	14	370	40.5	5.1	738.83	14	0	0.552	0.594	0.921974	0.997727	68	47.73	5.25582e+08	362461217	471021910	31.63	38.62	23.83	561364811	5.25582e+08	476453826	406540824	873049756	541960638	6.88802e+08	362461217	259186302	3.62031e+08	318199589	505976816	471021910	518644198	3.1409e+08	1
High	Master Protein	P13929	Beta-enolase OS=Homo sapiens OX=9606 GN=ENO3 PE=1 SV=5	0	132.902	21	6	4655	1	434	47	7.71	10271	6	0																												1
High	Master Protein	P23921	Ribonucleoside-diphosphate reductase large subunit OS=Homo sapiens OX=9606 GN=RRM1 PE=1 SV=1	0	132.617	28	17	175	17	792	90	7.15	484.13	17	0	0.159	0.135	0.484709	0.158265	72.55	55.17	9.48407e+08	3.85085e+07	1.89695e+07	19.79	82.97	138.09	9.48407e+08	1.13165e+09	9.4196e+08	7.03206e+08	1204542926	9.04393e+07	1.77818e+08	3.85085e+07	3.83027e+07	3.01017e+07	4.42183e+07	1.80332e+07	1.89695e+07	176471439	929051	1
High	Master Protein	P53999	Activated RNA polymerase II transcriptional coactivator p15 OS=Homo sapiens OX=9606 GN=SUB1 PE=1 SV=3	0	132.595	43	7	221	7	127	14.4	9.6	868.35	7	0	0.25	0.16	0.824197	0.264257	81.65	82.08	1529158206	147227148	122129212	22.26	49.61	48.95	1789555378	1826904563	1529158206	1178046261	1119491226	249071289	349146376	1.44471e+08	107134280	147227148	122129212	132118966	213760488	8.30209e+07	57523034	1
High	Master Protein	Q15424	Scaffold attachment factor B1 OS=Homo sapiens OX=9606 GN=SAFB PE=1 SV=4	0	132.047	18	14	228	5	915	102.6	5.47	584.31	14	4	0.474	0.696	0.992643	0.965868	44.42	61.43	365966649	1.35892e+08	302631262	27.17	45.2	23.95	3.08822e+08	400524965	365966649	318828793	572740310	1.98144e+08	2.99803e+08	1.32188e+08	1.02815e+08	1.35892e+08	2.31409e+08	3.81632e+08	305379740	302631262	208666074	1
High	Master Protein	O15511	Actin-related protein 2/3 complex subunit 5 OS=Homo sapiens OX=9606 GN=ARPC5 PE=1 SV=3	0	131.993	67	8	168	8	151	16.3	5.67	430.45	8	0	0.717	1.345	0.795567	0.671016	48.64	38.16	533960049	3.69487e+08	7.59881e+08	17.42	31.83	21.71	533960049	574220340	417960128	381081100	546257364	4.20823e+08	605182459	3.69487e+08	263382368	3.45262e+08	6.9014e+08	9.3947e+08	7.88544e+08	7.59881e+08	5.00988e+08	1
High	Master Protein	O14980	Exportin-1 OS=Homo sapiens OX=9606 GN=XPO1 PE=1 SV=1	0	131.651	15	13	225	13	1071	123.3	6.06	574.95	13	0	0.445	0.76	0.988228	0.945694	62.97	50.58	778777147	197348730	4.09968e+08	82.92	44.93	22.14	502373970	778777147	602068412	3179241897	2794171348	2.52123e+08	4.20839e+08	1.79636e+08	1.49632e+08	197348730	374567818	473727968	4.71276e+08	4.09968e+08	2.59298e+08	1
High	Master Protein	P62333	26S proteasome regulatory subunit 10B OS=Homo sapiens OX=9606 GN=PSMC6 PE=1 SV=1	0	131.587	46	19	247	19	389	44.1	7.49	752.94	19	0	0.399	0.687	0.999226	0.973165	62	53.91	919594371	2.61632e+08	6.10491e+08	14.57	55.76	39.69	926871953	1122093902	919594371	820921573	777472047	438709807	703065759	240243122	2.07853e+08	2.61632e+08	344587342	956809008	620195085	6.10491e+08	4.31056e+08	1
High	Master Protein	P43490	Nicotinamide phosphoribosyltransferase OS=Homo sapiens OX=9606 GN=NAMPT PE=1 SV=1	0	131.449	39	16	255	16	491	55.5	7.15	544.57	16	0	1.137	2.052	0.369924	0.330309	56.61	49	543638776	641007509	1329163184	15.76	43.47	31.27	457440208	607835912	437414824	543638776	620873240	699505222	1137855588	641007509	340386604	550892367	874586820	1351558532	1329163184	1590077956	707520548	1
High	Master Protein	P08559	Pyruvate dehydrogenase E1 component subunit alpha, somatic form, mitochondrial OS=Homo sapiens OX=9606 GN=PDHA1 PE=1 SV=3	0	131.439	44	15	245	15	390	43.3	8.06	627.59	15	0	0.71	0.869	0.781423	0.898057	48.82	52.48	584417148	5.07446e+08	663118757	23.57	21.11	26.42	501139048	757213542	584417148	541789130	859506232	5.07446e+08	5.93772e+08	5.39582e+08	3.18123e+08	5.02517e+08	604977414	905024499	6.72705e+08	663118757	4.22685e+08	1
High	Master Protein	P00390	Glutathione reductase, mitochondrial OS=Homo sapiens OX=9606 GN=GSR PE=1 SV=2	0	131.378	36	15	265	15	522	56.2	8.5	653.06	15	0	1.152	1.65	0.382811	0.505037	48.41	38.44	4.1098e+08	6.17407e+08	858562882	21.44	42.14	20.28	442440726	4.1098e+08	3.4918e+08	304922738	531688458	662466408	1.16662e+09	5.86619e+08	3.91088e+08	6.17407e+08	730311775	9.2649e+08	858562882	9.78965e+08	569412466	1
High	Master Protein	Q10567	AP-1 complex subunit beta-1 OS=Homo sapiens OX=9606 GN=AP1B1 PE=1 SV=3	0	131.359	27	20	257	9	949	104.5	5.06	538.09	20	10	0.728	0.989	0.788587	0.846088	66.07	65.69	351199331	4.12784e+08	529016224	22.3	47.03	30.14	266918214	357405228	351199331	2.89996e+08	465530450	373061412	8.79512e+08	4.38502e+08	3.09811e+08	4.12784e+08	4.91668e+08	6.5046e+08	535385273	529016224	248563860	1
High	Master Protein	O60711	Leupaxin OS=Homo sapiens OX=9606 GN=LPXN PE=1 SV=1	0	131.048	30	7	165	7	386	43.3	6.01	405.2	7	0	0.521	0.942	0.973141	0.859435	96.54	62.31	9.82233e+07	9.29852e+07	124961063	29.44	46.79	30.68	7.07257e+07	1.00397e+08	1.53617e+08	9.42352e+07	9.82233e+07	103340295	1.45368e+08	7.18734e+07	3.19009e+07	9.29852e+07	8.53449e+07	124961063	1.96052e+08	1.41272e+08	1.16651e+08	1
High	Master Protein	Q13185	Chromobox protein homolog 3 OS=Homo sapiens OX=9606 GN=CBX3 PE=1 SV=4	0	130.319	62	12	260	11	183	20.8	5.33	754.23	12	0	0.266	0.178	0.854699	0.346288	75.93	89.08	668596257	2.13596e+08	1.72442e+08	31.2	54.91	47.39	590122520	706971034	668596257	562362771	1124822918	214998358	4.78524e+08	2.09944e+08	1.18445e+08	2.13596e+08	196203268	2.70877e+08	1.72442e+08	94240468	8.29108e+07	1
High	Master Protein	P16615	Sarcoplasmic/endoplasmic reticulum calcium ATPase 2 OS=Homo sapiens OX=9606 GN=ATP2A2 PE=1 SV=1	0	129.96	19	17	174	15	1042	114.7	5.34	521.56	17	1	0.431	0.576	0.999226	0.994002	64.64	56.63	489466854	171223132	308604396	16.67	35.5	16.62	485661138	636632216	489466854	455545508	643564920	204797164	3.138e+08	1.56044e+08	138028816	171223132	266144500	3.36228e+08	349394296	308604396	230265146	1
High	Master Protein	P00966	Argininosuccinate synthase OS=Homo sapiens OX=9606 GN=ASS1 PE=1 SV=2	0	129.735	36	13	157	13	412	46.5	8.02	497.64	13	0	0.173	0.154	0.540654	0.234846	59.14	96.18	1184481300	165248705	163209885	18.58	27.75	13.23	1184481300	1232333992	1095815584	809091680	1379795736	165248705	217596196	157092940	93020914	1.73831e+08	141742788	194170009	176289025	163209885	145767064	1
High	Master Protein	P16989	Y-box-binding protein 3 OS=Homo sapiens OX=9606 GN=YBX3 PE=1 SV=4	0	129.344	30	10	134	3	372	40.1	9.77	395.41	10	0	0.156	0.207	0.497253	0.476075	17.14	30.08	34730560	7.15608e+06	6208144	42.54	60.43	57.19	34730560	32015190	32471760	62503190	75297720	4.60517e+06	16509517	5432281	9426881		6.20097e+06		6208144	15381188		1
High	Master Protein	Q08J23	RNA cytosine C(5)-methyltransferase NSUN2 OS=Homo sapiens OX=9606 GN=NSUN2 PE=1 SV=2	0	129.17	30	17	182	17	767	86.4	6.77	456.53	17	0	0.252	0.329	0.827001	0.805359	94.7	74.89	862573784	1.74185e+08	215643711	28.71	40.5	14.07	592785224	862573784	805112847	1178849384	1233785802	2.8113e+08	2.99556e+08	1.74185e+08	1.09813e+08	154725194	1.76869e+08	261726819	214739732	234672605	215643711	1
High	Master Protein	Q13347	Eukaryotic translation initiation factor 3 subunit I OS=Homo sapiens OX=9606 GN=EIF3I PE=1 SV=1	0	129.086	48	13	192	13	325	36.5	5.64	623.52	13	0	0.28	0.3	0.887572	0.76794	52.63	48.23	746871007	201053734	2.08122e+08	24.19	41.1	20.93	7.20067e+08	907864787	746871007	647427264	1154120538	201053734	3.86375e+08	2.14124e+08	139787823	1.94691e+08	1.79392e+08	236387950	2.08122e+08	2.28539e+08	1.34926e+08	1
High	Master Protein	P02794	Ferritin heavy chain OS=Homo sapiens OX=9606 GN=FTH1 PE=1 SV=2	0	128.744	57	10	211	10	183	21.2	5.55	560.76	10	0	2.38	3.448	0.0374713	0.0630136	75.39	117.37	227036550	6.01102e+08	1087412012	36.82	50.18	30.31	3.1526e+08	227036550	157279324	193672160	388956040	1153020061	1477356520	599963849	4.77372e+08	6.01102e+08	9.12726e+08	1427112211	1.12646e+09	1087412012	579103998	1
High	Master Protein	Q96QK1	Vacuolar protein sorting-associated protein 35 OS=Homo sapiens OX=9606 GN=VPS35 PE=1 SV=2	0	128.597	26	20	291	20	796	91.6	5.49	830.56	20	0	0.481	0.908	0.942648	0.880409	46.67	45.6	1.02598e+09	3.9712e+08	8.5248e+08	7.21	43.81	22.69	928591447	1118735536	1029694564	961888144	1.02598e+09	456908555	845906733	372438722	3.25759e+08	3.9712e+08	817081181	978753512	8.65489e+08	8.5248e+08	4.94877e+08	1
High	Master Protein	Q15185	Prostaglandin E synthase 3 OS=Homo sapiens OX=9606 GN=PTGES3 PE=1 SV=1	0	128.303	43	12	227	12	160	18.7	4.54	663.98	12	0	0.328	0.325	0.949115	0.801767	65.11	53.34	1478184656	5.07215e+08	479823530	13.79	45.16	27.61	1239848454	1629952426	1478184656	1176861456	1533991506	563416235	824277578	5.07215e+08	2.3446e+08	353517676	479823530	468182386	566496320	535956044	244041094	1
High	Master Protein	P06454	Prothymosin alpha OS=Homo sapiens OX=9606 GN=PTMA PE=1 SV=2	0	128.279	27	8	479	8	111	12.2	3.78	1390.28	8	0	0.164	0.149	0.487689	0.213943	46.17	51.97	3.29823e+09	5.1489e+08	457519952	28.32	19.55	19.62	1.71017e+09	3.29823e+09	3393815899	2.53527e+09	3.82826e+09	6.12382e+08	5.74664e+08	482275639	3.55037e+08	5.1489e+08	5.42701e+08	457519952	5.5436e+08	3.42958e+08	4.03629e+08	1
High	Master Protein	Q99733	Nucleosome assembly protein 1-like 4 OS=Homo sapiens OX=9606 GN=NAP1L4 PE=1 SV=1	0	127.834	25	10	272	8	375	42.8	4.69	742.06	10	0	0.31	0.402	0.900338	0.888898	61.88	32.28	427461516	201623716	250674096	23.19	48.75	16.6	400415288	433448432	407196140	427461516	656328588	208187081	424707472	1.82662e+08	134938082	201623716	219486895	273838608	250674096	280532526	184055010	1
High	Master Protein	Q92619	Rho GTPase-activating protein 45 OS=Homo sapiens OX=9606 GN=ARHGAP45 PE=1 SV=2	0	127.754	23	20	215	20	1136	124.5	6.1	644	20	0	0.664	0.653	0.784411	0.979714	68.32	69.49	938390508	3.79401e+08	4.19399e+08	26.69	39.26	25.47	827378302	1165384973	938390508	753874133	1421831244	4.17894e+08	652595104	3.79401e+08	2.33037e+08	319577754	3.00376e+08	538588430	485947241	4.19399e+08	3.12527e+08	1
High	Master Protein	P24158	Myeloblastin OS=Homo sapiens OX=9606 GN=PRTN3 PE=1 SV=3	0	127.477	33	6	361	6	256	27.8	8.35	1134.75	6	0	0.062	0.13	0.00893661	0.140279	71.47	50.93	10466760504	2.83394e+08	658844924	12.68	55.59	24.76	8014152140	11393803454	10466760504	9718940586	10527631442	553174188	713141801	255821422	195025670	2.83394e+08	447565044	812029912	658844924	671310688	473204890	1
High	Master Protein	Q8TCU6	Phosphatidylinositol 3,4,5-trisphosphate-dependent Rac exchanger 1 protein OS=Homo sapiens OX=9606 GN=PREX1 PE=1 SV=3	0	127.468	15	18	155	17	1659	186.1	6.44	389.27	18	0	1.184	1.023	0.512931	0.83828	61.29	55.77	34530545	1.20751e+08	184620903	62.44	53.31	26.13	24894872	34530545	8032871	67212959	39119951	1.3817e+08	253516902	102521858	61066043	1.20751e+08	118332462	213314743	184620903	210479969	1.29727e+08	1
High	Master Protein	Q07960	Rho GTPase-activating protein 1 OS=Homo sapiens OX=9606 GN=ARHGAP1 PE=1 SV=1	0	127.464	37	12	224	12	439	50.4	6.29	583.22	12	0	0.583	0.767	0.909501	0.945694	51.68	68.6	4.89722e+08	184151712	415264784	12.82	44.44	25.16	4.89722e+08	521267221	478463751	379049614	536841466	207960879	365256294	1.75993e+08	1.15891e+08	184151712	2.52671e+08	462737826	415264784	440054282	293145080	1
High	Master Protein	P00505	Aspartate aminotransferase, mitochondrial OS=Homo sapiens OX=9606 GN=GOT2 PE=1 SV=3	0	127.392	37	14	341	14	430	47.5	9.01	1093.02	14	0	0.447	0.681	0.968789	0.975223	62.61	51.94	1260417948	356534625	778056676	14.65	35.82	40.92	1260417948	1527358454	1.48378e+09	1.06997e+09	1.21079e+09	356534625	639253596	3.14743e+08	2.93827e+08	3.58618e+08	306921337	807760663	778056676	842699737	3.88287e+08	1
High	Master Protein	P36871	Phosphoglucomutase-1 OS=Homo sapiens OX=9606 GN=PGM1 PE=1 SV=3	0	126.528	43	18	244	18	562	61.4	6.76	595.21	18	0	0.671	0.672	0.860396	0.977667	55.78	52.98	2.63722e+08	2.40633e+08	2.76777e+08	16.01	34.11	21.57	2.76121e+08	2.63722e+08	2.55209e+08	2.63189e+08	3.65108e+08	2.73975e+08	3.96452e+08	2.40633e+08	1.79908e+08	1.89332e+08	273515714	297954889	2.76777e+08	282948548	1.60001e+08	1
High	Master Protein	Q9BTT0	Acidic leucine-rich nuclear phosphoprotein 32 family member E OS=Homo sapiens OX=9606 GN=ANP32E PE=1 SV=1	0	126.298	18	6	171	6	268	30.7	3.85	697.99	6	0	0.266	0.453	0.860561	0.933851	55.13	64.76	1301774450	257524390	488643025	44.65	39.69	34.94	2008506672	2453241708	1301774450	843789232	1025768768	262652140	451177826	257524390	160457453	2.29191e+08	294057768	725292465	488643025	544576777	359095263	1
High	Master Protein	P33316	Deoxyuridine 5'-triphosphate nucleotidohydrolase, mitochondrial OS=Homo sapiens OX=9606 GN=DUT PE=1 SV=4	0	126.287	38	11	256	11	252	26.5	9.36	676.14	11	0	0.109	0.109	0.137436	0.0771282	70.09	37.81	1755593744	194537747	220022889	15.52	14.37	21.07	1755593744	2.05634e+09	1717616360	1.49892e+09	2220430529	1.74473e+08	216290498	209694965	1.49834e+08	194537747	1.46636e+08	220178067	224456506	220022889	1.48912e+08	1
High	Master Protein	O14974	Protein phosphatase 1 regulatory subunit 12A OS=Homo sapiens OX=9606 GN=PPP1R12A PE=1 SV=1	0	126.15	16	14	172	14	1030	115.2	5.4	454.7	14	0	1.643	1.464	0.184847	0.60142	84.28	100.71	1.82081e+08	1.21904e+08	156992146	23.64	21.67	34.6	1.38533e+08	203822778	1.82081e+08	112235707	195265715	139092265	1.50098e+08	1.21904e+08	8.10968e+07	1.16602e+08	1.26467e+08	178857671	275277727	156992146	1.32919e+08	1
High	Master Protein	Q53EL6	Programmed cell death protein 4 OS=Homo sapiens OX=9606 GN=PDCD4 PE=1 SV=2	0	126.137	26	11	157	11	469	51.7	5.21	477.71	11	0	0.229	0.303	0.768949	0.770159	51.85	55.87	810140814	207003166	308696632	23.06	39.17	29.73	810140814	1094625798	775671042	679987451	1151761518	265903293	3.94483e+08	207003166	148900240	1.94347e+08	221185367	349105914	308696632	376252559	175893881	1
High	Master Protein	Q16543	Hsp90 co-chaperone Cdc37 OS=Homo sapiens OX=9606 GN=CDC37 PE=1 SV=1	0	126.113	39	16	269	16	378	44.4	5.25	719.82	16	0	0.41	0.484	0.992643	0.95138	47.25	63.91	1120386970	5.57535e+08	841845151	23.69	35.58	18.43	1112391653	1217193358	1120386970	1007896781	1750940304	6.77195e+08	9.63159e+08	5.57535e+08	376879516	520220431	816074647	841845151	925343481	1168746358	7.37922e+08	1
High	Master Protein	Q9HB71	Calcyclin-binding protein OS=Homo sapiens OX=9606 GN=CACYBP PE=1 SV=2	0	126.102	64	13	125	13	228	26.2	8.25	392.39	13	0	0.215	0.339	0.735819	0.820959	104.68	126.54	1.99048e+09	219643354	246614491	19.27	46.46	17.01	1957487548	2267309512	1.99048e+09	1812861022	2871322376	219643354	3.91857e+08	2.45146e+08	133989745	1.38494e+08	1.95939e+08	265639748	260529483	246614491	1.80238e+08	1
High	Master Protein	P14550	Aldo-keto reductase family 1 member A1 OS=Homo sapiens OX=9606 GN=AKR1A1 PE=1 SV=3	0	125.997	59	15	265	14	325	36.6	6.79	784.05	15	2	0.574	0.988	0.900338	0.846149	66.14	41.79	606828664	384065787	591193747	17.59	45.5	18.93	6.78013e+08	440742408	707646746	562987961	606828664	539280046	722325960	341264779	202525171	384065787	476082245	648148224	591193747	794291408	575936180	1
High	Master Protein	Q04637	Eukaryotic translation initiation factor 4 gamma 1 OS=Homo sapiens OX=9606 GN=EIF4G1 PE=1 SV=4	0	125.679	17	22	273	22	1599	175.4	5.33	667.22	22	0	0.475	0.594	0.960898	0.997727	48.83	48.54	8.1823e+08	2.13628e+08	2.28838e+08	8.86	36.22	38.21	823481501	8.1823e+08	761265897	6.83451e+08	8.64197e+08	2.0563e+08	387757488	228452729	1.61127e+08	2.13628e+08	224240045	4.70528e+08	337726310	204505526	2.28838e+08	1
High	Master Protein	P08195	Amino acid transporter heavy chain SLC3A2 OS=Homo sapiens OX=9606 GN=SLC3A2 PE=1 SV=3	0	125.51	21	10	125	10	630	68	5.01	396.35	10	0	0.114	0.347	0.17657	0.833381	70.01	47.46	651299976	58987026	135484516	22.44	33.3	40.82	651299976	722701680	633210162	731249952	386095328	75776474	102519982	4.65037e+07	58987026	5.31558e+07	85763426	239497800	223839356	135484516	127051076	1
High	Master Protein	P23588	Eukaryotic translation initiation factor 4B OS=Homo sapiens OX=9606 GN=EIF4B PE=1 SV=2	0	125.485	32	14	271	14	611	69.1	5.73	667.02	14	0	0.447	0.397	0.992643	0.887278	53.68	38.72	5.10698e+08	1.91681e+08	1.55357e+08	15.48	32.59	18.93	451672520	5.10698e+08	558316166	475151962	6.59233e+08	1.85867e+08	338311414	1.9216e+08	1.65385e+08	1.91681e+08	1.55357e+08	172905157	205108539	1.40252e+08	1.27374e+08	1
High	Master Protein	Q9UHB9	Signal recognition particle subunit SRP68 OS=Homo sapiens OX=9606 GN=SRP68 PE=1 SV=2	0	125.152	32	13	168	13	627	70.7	8.56	389.13	13	0	0.314	0.373	0.866409	0.853706	52.77	54.52	2.05324e+08	4.2922e+07	5.7069e+07	13.91	30.67	42.35	234462113	2.1298e+08	2.05324e+08	161414139	1.85212e+08	2.90302e+07	5.49513e+07	4.2922e+07	4.15186e+07	6.70356e+07	61748659	48354327	9.54428e+07	5.7069e+07	2.78188e+07	1
High	Master Protein	A0A0B4J2D5	Putative glutamine amidotransferase-like class 1 domain-containing protein 3B, mitochondrial OS=Homo sapiens OX=9606 GN=GATD3B PE=5 SV=1	0	125.111	43	9	107	9	268	28.1	8.27	302.64	9	0	0.533	0.616	0.945361	0.994002	74.77	56.45	391997534	2.73428e+08	271451146	30.97	51.6	26.93	3.04049e+08	507918200	391997534	2.21926e+08	4.68259e+08	6.13673e+08	5.72155e+08	238745422	2.03385e+08	2.73428e+08	160390532	3.31176e+08	334315793	271451146	2.40186e+08	1
High	Master Protein	P84095	Rho-related GTP-binding protein RhoG OS=Homo sapiens OX=9606 GN=RHOG PE=1 SV=1	0	124.939	52	11	265	10	191	21.3	8.12	796.25	11	0	0.597	0.857	0.900338	0.907067	56.7	49.51	569370827	3.292e+08	5.4321e+08	18.96	46.12	23.37	520941851	569370827	608389794	524308750	799173114	4.26476e+08	7.43381e+08	3.292e+08	267286338	3.14086e+08	332817988	5.4321e+08	6.25212e+08	5.47761e+08	4.23798e+08	1
High	Master Protein	Q92608	Dedicator of cytokinesis protein 2 OS=Homo sapiens OX=9606 GN=DOCK2 PE=1 SV=2	0	124.478	13	20	171	18	1830	211.8	6.87	406.82	20	2	0.872	0.815	0.704304	0.924111	63.01	46.89	91983014	134742518	239615369	38.46	39.79	22.65	1.53986e+08	1.7667e+08	73251512	91983014	90904142	176445832	258455830	134742518	9.49623e+07	127358254	213271550	239615369	2.54198e+08	276546317	143891300	1
High	Master Protein	P0CG39	POTE ankyrin domain family member J OS=Homo sapiens OX=9606 GN=POTEJ PE=3 SV=1	0	124.223	9	9	1830	3	1038	117.3	5.97	4205.73	9	0	2.224	13.118	0.0637909	4.97141e-05	142.32	144.34	2.85675e+08	1.50603e+08	1.52642e+09	183.67	86.23	70.77	1.06674e+08	4.53548e+09	2.25672e+06	2.85675e+08	372915628	495210923	1.50603e+08	3.91673e+08	6.63502e+06	1.27058e+08	1.09266e+08	3409869000	1.52642e+09	1419903227	1890043581	1
High	Master Protein	P31153	S-adenosylmethionine synthase isoform type-2 OS=Homo sapiens OX=9606 GN=MAT2A PE=1 SV=1	0	124.187	44	18	343	18	395	43.6	6.48	811.42	18	0	0.207	0.265	0.706518	0.669124	47.5	41.76	1962476324	361155903	5.07808e+08	20.69	40.88	20.17	1962476324	2187545232	1838842968	1740677284	2835633348	361155903	6.89791e+08	304130042	289704884	365226149	5.07808e+08	639069660	501600282	578522113	3.60218e+08	1
High	Master Protein	P16152	Carbonyl reductase [NADPH] 1 OS=Homo sapiens OX=9606 GN=CBR1 PE=1 SV=3	0	124.186	64	14	300	11	277	30.4	8.32	935.14	14	3	0.41	0.545	0.992643	0.979475	57.47	56.94	1145684642	327334306	492260021	10.47	30.11	32.43	1068993492	1265414472	1145684642	1093257430	1363912396	3.80661e+08	4.64876e+08	280552675	2.01471e+08	327334306	3.23768e+08	692402401	5.71198e+08	492260021	337339094	1
High	Master Protein	Q9Y383	Putative RNA-binding protein Luc7-like 2 OS=Homo sapiens OX=9606 GN=LUC7L2 PE=1 SV=2	0	123.924	37	13	201	8	392	46.5	10.01	514.41	13	6	0.193	0.222	0.636569	0.526878	57.97	54.73	1.25888e+09	1.31733e+08	1.0456e+08	17.41	38.6	38.56	1.05582e+09	1.49704e+09	1.25888e+09	1.005e+09	1423148451	1.43333e+08	2.13499e+08	1.31733e+08	7.8747e+07	1.00017e+08	8.40317e+07	1.0456e+08	1.1878e+08	1.84276e+08	7.33556e+07	1
High	Master Protein	Q9NVI7	ATPase family AAA domain-containing protein 3A OS=Homo sapiens OX=9606 GN=ATAD3A PE=1 SV=2	0	123.583	30	19	187	7	634	71.3	8.98	406.18	19	7	0.481	0.832	0.985427	0.913874	60.67	42.34	332792058	258578764	4.34644e+08	18	31.28	26.53	294951893	3.96602e+08	2.51147e+08	332792058	377821846	366463524	3.06806e+08	1.94446e+08	168289715	258578764	3.96527e+08	470226676	4.34644e+08	494904574	2.24214e+08	1
High	Master Protein	Q9H2U2	Inorganic pyrophosphatase 2, mitochondrial OS=Homo sapiens OX=9606 GN=PPA2 PE=1 SV=2	0	123.534	52	13	208	12	334	37.9	7.39	449.16	13	0	0.583	0.803	0.909904	0.926581	57.18	47.43	396000904	270936939	345762784	18.34	35.25	29.48	508472016	462680248	396000904	308795532	394625996	403861722	270936939	3.61497e+08	1.47526e+08	245609520	246723764	429140048	525519517	345762784	304989505	1
High	Master Protein	P09661	U2 small nuclear ribonucleoprotein A' OS=Homo sapiens OX=9606 GN=SNRPA1 PE=1 SV=2	0	123.359	50	12	121	12	255	28.4	8.62	313.64	12	0	0.319	0.483	0.924598	0.95138	77.63	42.1	828208740	8.48104e+07	136052662	22.05	73.25	11.26	8.12601e+08	1065600908	828208740	785547264	1269733128	9.21339e+07	258604030	8.48104e+07	5.15737e+07	78049703	138997066	136052662	164488194	1.25451e+08	127482503	1
High	Master Protein	Q92556	Engulfment and cell motility protein 1 OS=Homo sapiens OX=9606 GN=ELMO1 PE=1 SV=2	0	123.141	22	14	287	9	727	83.8	6.28	750.02	14	4	0.807	0.946	0.704304	0.859394	64.24	55.39	392409435	6.94019e+08	1.13359e+09	15.52	33.57	18.21	354800899	516153674	406229698	372135946	392409435	842819363	1192187982	6.38203e+08	514633193	6.94019e+08	867916999	1189078186	1340538206	1.13359e+09	908066780	1
High	Master Protein	P50995	Annexin A11 OS=Homo sapiens OX=9606 GN=ANXA11 PE=1 SV=1	0	123.048	34	17	271	17	505	54.4	7.65	778.74	17	0	0.705	0.894	0.740598	0.888898	62.93	51.03	960037304	4.56031e+08	708409258	22.38	43.44	18.09	960037304	1095222356	885388249	809238335	1395302620	495359611	925519511	4.56031e+08	3.43817e+08	4.18205e+08	549696995	7.29739e+08	708409258	767813953	502084449	1
High	Master Protein	P05198	Eukaryotic translation initiation factor 2 subunit 1 OS=Homo sapiens OX=9606 GN=EIF2S1 PE=1 SV=3	0	123.017	49	15	128	15	315	36.1	5.08	379.39	15	0	0.345	0.478	0.918266	0.95138	37.88	50.04	327388360	93142164	129117798	33.89	22.32	28.67	212106252	533654948	327388360	301216848	390652780	85215767	134135952	93142164	77859305	107321304	123403242	135664934	129117798	197821232	91211384	1
High	Master Protein	P31943	Heterogeneous nuclear ribonucleoprotein H OS=Homo sapiens OX=9606 GN=HNRNPH1 PE=1 SV=4	0	122.918	34	12	668	6	449	49.2	6.3	1985.23	12	4	0.489	0.598	0.935179	0.999691	42.49	36.79	1527908660	818528376	1113579507	22.54	44.33	20.87	1457132604	1870136798	1527908660	1257912154	2.20598e+09	823913301	1.5673e+09	818528376	500058140	7.76331e+08	830311805	1113579507	1.15478e+09	1170933159	7.19705e+08	1
High	Master Protein	O00425	Insulin-like growth factor 2 mRNA-binding protein 3 OS=Homo sapiens OX=9606 GN=IGF2BP3 PE=1 SV=2	0	122.764	36	18	173	16	579	63.7	8.87	382.76	18	1	0.429	0.674	0.989466	0.977572	81.56	50.05	205557602	114532081	188541712	12.26	26.21	30.8	205557602	202463708	220063840	177349968	247734492	79085380	131854898	114532081	7.45546e+07	131515977	169105330	188541712	313167623	2.56214e+08	154751978	1
High	Master Protein	O75390	Citrate synthase, mitochondrial OS=Homo sapiens OX=9606 GN=CS PE=1 SV=2	0	122.681	37	16	375	16	466	51.7	8.32	982.63	16	0	0.513	0.655	0.914733	0.979475	53.78	47.42	2098906810	1.06832e+09	1408319510	24.4	43.61	19.83	2098906810	2375238152	1848626016	1.61674e+09	2997052956	1.06832e+09	2.14242e+09	1.09778e+09	7.52685e+08	1.0497e+09	1172476916	1737650162	1408319510	1727464274	1153219319	1
High	Master Protein	Q9NTI5	Sister chromatid cohesion protein PDS5 homolog B OS=Homo sapiens OX=9606 GN=PDS5B PE=1 SV=1	0	122.456	16	17	172	15	1447	164.6	8.47	399.57	17	1	0.473	0.864	0.992643	0.90335	63.04	52.63	332627634	149383524	340132914	12.05	27.71	9.45	280850903	351052205	332627634	336116124	265131186	1.82937e+08	211039096	130419942	1.01776e+08	149383524	310223698	368627959	340132914	371701801	3.02658e+08	1
High	Master Protein	Q9Y2X3	Nucleolar protein 58 OS=Homo sapiens OX=9606 GN=NOP58 PE=1 SV=1	0	122.038	30	12	216	12	529	59.5	8.92	622.48	12	0	0.489	0.57	0.95335	0.994002	71.22	57.58	6.60293e+08	313086963	3.90266e+08	13.86	21.9	18.22	559620370	715067302	619506156	6.60293e+08	803402439	3.1437e+08	3.90599e+08	2.86874e+08	206219449	313086963	4.09253e+08	4.41185e+08	377513518	3.90266e+08	261123793	1
High	Master Protein	Q99829	Copine-1 OS=Homo sapiens OX=9606 GN=CPNE1 PE=1 SV=1	0	121.983	24	9	193	9	537	59	5.83	674.57	9	0	0.383	0.61	0.949335	0.994002	52.13	40.7	296417048	1.00975e+08	111327139	27.94	59.66	33.78	296417048	344033295	148603698	291257408	338991332	175864592	292613148	9.19139e+07	8.16646e+07	1.00975e+08	96081152	196453130	170942422	111327139	1.00593e+08	1
High	Master Protein	Q12874	Splicing factor 3A subunit 3 OS=Homo sapiens OX=9606 GN=SF3A3 PE=1 SV=1	0	121.618	29	14	230	14	501	58.8	5.38	590.81	14	0	0.325	0.413	0.942648	0.901324	46.31	57.24	787728274	2.45826e+08	3.04629e+08	11.94	40.24	22.68	787728274	9.3731e+08	695434627	721738212	789774050	265947237	4.1903e+08	2.45826e+08	1.36242e+08	2.1648e+08	2.332e+08	3.24877e+08	3.04629e+08	3.61017e+08	205199522	1
High	Master Protein	P60660	Myosin light polypeptide 6 OS=Homo sapiens OX=9606 GN=MYL6 PE=1 SV=2	0	121.498	63	9	556	9	151	16.9	4.65	1506.78	9	0	0.638	0.947	0.795117	0.859341	78.6	64.7	2283018618	1.3676e+09	2.40694e+09	19.81	36.14	14.31	2283018618	2644774918	2.10153e+09	1941515581	3142150048	1576742287	2566964283	1.3676e+09	1.10507e+09	1.31486e+09	1.92631e+09	2.4584e+09	2434551039	2.40694e+09	1.8011e+09	1
High	Master Protein	Q15052	Rho guanine nucleotide exchange factor 6 OS=Homo sapiens OX=9606 GN=ARHGEF6 PE=1 SV=2	0	121.383	23	12	162	10	776	87.4	6.05	422.45	12	2	0.537	0.88	0.956356	0.890453	60.3	43.75	178626333	1.21042e+08	2.08534e+08	8.83	50.37	34.96	154092400	159717120	178626333	189029462	1.83484e+08	260832583	208841604	1.21042e+08	67220004	117151029	139852265	3.07289e+08	277128319	2.08534e+08	1.46362e+08	1
High	Master Protein	Q9H0D6	5'-3' exoribonuclease 2 OS=Homo sapiens OX=9606 GN=XRN2 PE=1 SV=1	0	120.783	16	14	161	14	950	108.5	7.47	419.72	14	0	0.233	0.314	0.758536	0.787046	60.44	55.09	535954422	97196601	120271786	27.27	50.22	29.56	407220179	538214568	535954422	370935790	729424154	130356472	208614804	97196601	5.24778e+07	9.35345e+07	86944116	172450095	120271786	88933297	1.39107e+08	1
High	Master Protein	O00567	Nucleolar protein 56 OS=Homo sapiens OX=9606 GN=NOP56 PE=1 SV=4	0	120.696	35	18	212	18	594	66	9.19	506.91	18	0	0.384	0.629	0.992643	0.994002	52.42	41.04	712080040	3.39437e+08	589974042	15.44	48.98	22.39	652750474	712080040	754722898	678953252	943542480	3.46901e+08	731826978	270670248	2.76718e+08	3.39437e+08	516518635	788913110	589974042	681785676	445292786	1
High	Master Protein	Q8TAQ2	SWI/SNF complex subunit SMARCC2 OS=Homo sapiens OX=9606 GN=SMARCC2 PE=1 SV=1	0	120.605	16	17	223	10	1214	132.8	5.69	566.21	17	4	0.37	0.542	0.968789	0.979475	80.4	103.44	493772462	1.93429e+08	281708522	11.21	34.51	28.33	443763252	493772462	4.2325e+08	499890530	562377472	2.12311e+08	3.54379e+08	1.93429e+08	1.58549e+08	190540764	241741493	374925812	281708522	366620124	182980636	1
High	Master Protein	Q3LXA3	Triokinase/FMN cyclase OS=Homo sapiens OX=9606 GN=TKFC PE=1 SV=2	0	118.992	20	9	122	9	575	58.9	7.49	387.83	9	0	0.729	0.891	0.818543	0.888898	48.33	39.96	129324843	136035770	1.40293e+08	23	31.43	32.56	133187672	152625106	129324843	108215874	79780026	139642392	176980039	128455895	6.47545e+07	136035770	1.40293e+08	106392751	224650141	222249771	136468396	1
High	Master Protein	P49189	4-trimethylaminobutyraldehyde dehydrogenase OS=Homo sapiens OX=9606 GN=ALDH9A1 PE=1 SV=3	0	118.614	31	15	230	15	494	53.8	5.87	585.22	15	0	0.574	0.947	0.907244	0.859341	44.43	47.47	517804800	3.46725e+08	648900292	18.55	27.12	20.87	517804800	722296256	4.5883e+08	502941838	600073194	473668913	540993556	3.43633e+08	2.77562e+08	3.46725e+08	648900292	759602411	605281510	697111393	4.15591e+08	1
High	Master Protein	Q9Y2Z0	Protein SGT1 homolog OS=Homo sapiens OX=9606 GN=SUGT1 PE=1 SV=3	0	118.537	27	7	152	7	365	41	5.16	449.37	7	0	0.465	0.47	0.99771	0.945694	34.04	48.9	254016582	75954132	112987620	16.31	43.4	34.97	274868338	289417120	213813030	195079992	254016582	75954132	129341732	78505149	45282391	51929145	63093276	82550464	161626915	112987620	115546945	1
High	Master Protein	O60264	SWI/SNF-related matrix-associated actin-dependent regulator of chromatin subfamily A member 5 OS=Homo sapiens OX=9606 GN=SMARCA5 PE=1 SV=1	0	118.287	23	24	193	24	1052	121.8	8.09	492.45	24	0	0.348	0.444	0.94928	0.925341	53.05	67.58	592598129	1.34553e+08	2.35583e+08	30.23	62.34	32.38	451369168	839364556	592598129	5.0765e+08	893084165	169008721	4.03614e+08	1.34553e+08	1.25308e+08	1.27167e+08	227855936	334374731	302191169	2.35583e+08	1.28104e+08	1
High	Master Protein	Q16851	UTP--glucose-1-phosphate uridylyltransferase OS=Homo sapiens OX=9606 GN=UGP2 PE=1 SV=5	0	118.208	31	13	293	13	508	56.9	8.15	756.23	13	0	0.768	1.087	0.676523	0.805359	54.76	51.94	719208792	5.92628e+08	1074718503	19.3	41.42	21.59	807335689	993178623	659140124	626303122	719208792	605911180	1099956968	547544087	3.87595e+08	5.92628e+08	744048701	1078260704	1088482424	1074718503	684798216	1
High	Master Protein	P13284	Gamma-interferon-inducible lysosomal thiol reductase OS=Homo sapiens OX=9606 GN=IFI30 PE=1 SV=3	0	118.097	30	3	79	3	250	27.9	4.88	177.8	3	0	100	100	8.24176e-17	7.71538e-17				3.92954e+07	31207470		56.02	63.15						44370378	3.92954e+07	5.15901e+07	9137444	17636426	7450011	54721060	28798312	69737926	31207470	1
High	Master Protein	Q7Z5L9	Interferon regulatory factor 2-binding protein 2 OS=Homo sapiens OX=9606 GN=IRF2BP2 PE=1 SV=2	0	117.232	33	13	88	13	587	61	8.69	303.21	13	0	0.677	0.669	0.888961	0.978962	58.45	51.69	76834054	82596350	69774294	47.56	56.2	19.06	107522836	75752254	76834054	70256946	187849724	87438396	186093302	82596350	5.32958e+07	62933500	80631553	47037374	61221982	69774294	70298694	1
High	Master Protein	P52788	Spermine synthase OS=Homo sapiens OX=9606 GN=SMS PE=1 SV=2	0	117.004	51	12	97	12	366	41.2	5.02	288.93	12	0	0.361	0.473	0.928353	0.948662	35.94	35.07	360943948	46990034	31097064	36.79	41.41	37.34	360943948	457731672	433490084	204364858	203708424	48351978	67040668	21266890	30305358	46990034	2.22268e+07	47958604	18620708	31097064	32729816	1
High	Master Protein	Q13011	Delta(3,5)-Delta(2,4)-dienoyl-CoA isomerase, mitochondrial OS=Homo sapiens OX=9606 GN=ECH1 PE=1 SV=2	0	116.574	52	16	488	16	328	35.8	8	1245.33	16	0	0.544	0.724	0.896889	0.959996	62.26	48.34	1.62405e+09	1.0753e+09	1.54881e+09	14.69	36.26	24.14	1.62405e+09	2125114574	1588844773	1489393189	1853233904	1175367360	1.7208e+09	1.0753e+09	5.96916e+08	1.00364e+09	1.16102e+09	1.65327e+09	1.54881e+09	1.60953e+09	8.942e+08	1
High	Master Protein	O60488	Long-chain-fatty-acid--CoA ligase 4 OS=Homo sapiens OX=9606 GN=ACSL4 PE=1 SV=2	0	116.479	32	17	155	14	711	79.1	8.38	410.55	17	2	0.489	0.569	0.978316	0.994002	55.64	52.26	403002242	1.16964e+08	3.87319e+08	14.1	28.12	39.67	378425069	529332148	403002242	402056730	464769870	1.14892e+08	191474220	1.06579e+08	1.16964e+08	177669238	417593407	3.87319e+08	288754317	459757893	125840739	1
High	Master Protein	P08631	Tyrosine-protein kinase HCK OS=Homo sapiens OX=9606 GN=HCK PE=1 SV=5	0	116.463	30	16	310	12	526	59.6	6.7	592.14	16	4	1.558	2.556	0.135402	0.177565	73.19	90.43	314500830	8.21168e+08	1092355516	19.54	36.29	26.37	314500830	389023704	265705120	289080010	4.18234e+08	7.4323e+08	1.3889e+09	8.21168e+08	5.39156e+08	8.50997e+08	8.16327e+08	1.29115e+09	1.12522e+09	1092355516	6.37404e+08	1
High	Master Protein	P51665	26S proteasome non-ATPase regulatory subunit 7 OS=Homo sapiens OX=9606 GN=PSMD7 PE=1 SV=2	0	116.248	39	9	195	9	324	37	6.77	654.86	9	0	0.392	0.368	0.992643	0.849816	53.37	66.95	835989292	1.18786e+08	1.54064e+08	29.67	40.71	24.3	835989292	1147801804	888131004	543949478	616685560	8.14053e+07	2.22062e+08	1.18786e+08	1.09462e+08	1.24231e+08	1.02742e+08	1.66506e+08	1.54064e+08	2.03568e+08	1.37241e+08	1
High	Master Protein	Q96I24	Far upstream element-binding protein 3 OS=Homo sapiens OX=9606 GN=FUBP3 PE=1 SV=2	0	115.638	37	17	210	13	572	61.6	8.38	457.63	17	0	0.383	0.481	0.952276	0.95138	87.93	52.54	2.28756e+08	7.22997e+07	125226700	29.6	66.69	22.5	2.1857e+08	2.28756e+08	1.91431e+08	2.47469e+08	3.83385e+08	129130475	2.4485e+08	6.68923e+07	6.45187e+07	7.22997e+07	9.93403e+07	1.37125e+08	125226700	142126118	8.02784e+07	1
High	Master Protein	Q13492	Phosphatidylinositol-binding clathrin assembly protein OS=Homo sapiens OX=9606 GN=PICALM PE=1 SV=2	0	115.594	24	9	120	9	652	70.7	7.9	339.92	9	0	0.456	1.901	0.992643	0.394671	55.58	65.13	104919892	3.85356e+07	170254938	49.87	64.14	53.96	80416992	180850224	104919892	114374617	39318172	72785853	95850416	1.93412e+07	26863072	3.85356e+07	48433083	170254938	226606646	281275580	117097988	1
High	Master Protein	P50579	Methionine aminopeptidase 2 OS=Homo sapiens OX=9606 GN=METAP2 PE=1 SV=1	0	115.574	23	8	87	8	478	52.9	5.82	270.37	8	0	0.092	0.135	0.0508839	0.159632	86.35	52.24	328079015	19266711	1.32895e+07	12.75	45.05	50.78	317429825	365960193	328079015	289599975	400535083	19266711	3.89421e+07	12882841	1.66331e+07	2.56924e+07		25670419	18291696	8894857	9.65527e+06	1
High	Master Protein	Q8IZ83	Aldehyde dehydrogenase family 16 member A1 OS=Homo sapiens OX=9606 GN=ALDH16A1 PE=1 SV=2	0	115.365	21	9	103	9	802	85.1	6.79	261.56	9	0							2.19712e+07	61521586	59936136	51.49	48.18	44.91		32178514	15001678			65146054	130896188	60015116	4.04895e+07	61521586	38876112	93903296	103423116	59936136	39649468	1
High	Master Protein	Q8NE71	ATP-binding cassette sub-family F member 1 OS=Homo sapiens OX=9606 GN=ABCF1 PE=1 SV=2	0	115.191	19	12	122	12	845	95.9	6.8	354.35	12	0	0.324	0.34	0.900338	0.820959	52.82	50.73	277192506	50508969	3.89892e+07	23.94	42.45	75.04	277192506	367149686	234779618	192904872	283200690	4.44291e+07	104147139	50508969	5.98002e+07	41900640	28627457	126195026	3.89892e+07	3.96532e+07	36829408	1
High	Master Protein	Q9Y4W6	AFG3-like protein 2 OS=Homo sapiens OX=9606 GN=AFG3L2 PE=1 SV=2	0	115.059	30	23	239	22	797	88.5	8.66	547.98	23	1	0.666	0.924	0.779539	0.872418	61.26	53.63	1561383034	381390439	608393842	18.44	38.02	18.98	1446254190	1823131786	1561383034	1445716564	2174921168	381390439	680530921	372852596	246319071	416476371	474238094	619973750	608393842	643925296	4.05815e+08	1
High	Master Protein	P28070	Proteasome subunit beta type-4 OS=Homo sapiens OX=9606 GN=PSMB4 PE=1 SV=4	0	114.503	30	6	94	6	264	29.2	5.97	265.79	6	0	0.551	0.737	0.948781	0.953544	50.82	45.11	145395344	63967222	108968009	25.98	63.25	30.97	145395344	179967188	141423276	116379189	224852424	57379620	184622184	63967222	61913284	65572692	48263910	109497165	108968009	116770316	79126650	1
High	Master Protein	P84103	Serine/arginine-rich splicing factor 3 OS=Homo sapiens OX=9606 GN=SRSF3 PE=1 SV=1	0	114.032	46	9	326	8	164	19.3	11.65	1008.14	9	0	0.223	0.139	0.765771	0.172019	48.56	53.37	1572706294	318925734	233418814	32.27	63.64	44.02	1554392088	1657245078	1572706294	1403097176	2832390020	3.08928e+08	955636190	383009958	278503617	318925734	241478524	233418814	409995976	168124839	139897421	1
High	Master Protein	Q9UBQ7	Glyoxylate reductase/hydroxypyruvate reductase OS=Homo sapiens OX=9606 GN=GRHPR PE=1 SV=1	0	114.015	32	7	185	7	328	35.6	7.39	718.61	7	0	0.41	0.588	0.988228	0.994648	68.74	58.86	324565180	1.13041e+08	2.05445e+08	34.22	57.65	33.08	324565180	492605508	404642272	260388112	201629304	220689370	170731480	71083576	4.59803e+07	1.13041e+08	2.05445e+08	198271508	262330878	356051710	153797948	1
High	Master Protein	P26368	Splicing factor U2AF 65 kDa subunit OS=Homo sapiens OX=9606 GN=U2AF2 PE=1 SV=4	0	113.463	23	9	140	9	475	53.5	9.09	383.21	9	0	0.456	0.514	0.956505	0.965874	76.9	69.88	1085903632	658849981	712524210	25.25	30.98	19.18	849716696	1468633910	1282265590	821678300	1085903632	664167883	969842604	548416654	4.24282e+08	658849981	572477005	865625938	712524210	726641970	540146300	1
High	Master Protein	P62879	Guanine nucleotide-binding protein G(I)/G(S)/G(T) subunit beta-2 OS=Homo sapiens OX=9606 GN=GNB2 PE=1 SV=3	0	113.433	31	9	235	4	340	37.3	6	687.09	9	1	0.877	0.912	0.68781	0.876837	61.19	54.12	372589588	3.20365e+08	4.38159e+08	42.85	30.16	24.74	323539616	409995472	372589588	333116557	777689900	2.91113e+08	5.10035e+08	3.62989e+08	235483516	3.20365e+08	2.58561e+08	4.38159e+08	512735509	4.46826e+08	3.46161e+08	1
High	Master Protein	P11387	DNA topoisomerase 1 OS=Homo sapiens OX=9606 GN=TOP1 PE=1 SV=2	0	113.432	22	18	155	18	765	90.7	9.31	366.53	18	0	0.567	0.615	0.924551	0.994002	63.74	59	407798403	1.87476e+08	3.21179e+08	14.93	53.36	28.36	407798403	383081842	488240840	360222055	5.03794e+08	160632733	458536826	177760367	1.87476e+08	191185154	349795987	4.04195e+08	3.21179e+08	2.70301e+08	176552681	1
High	Master Protein	O75947	ATP synthase subunit d, mitochondrial OS=Homo sapiens OX=9606 GN=ATP5PD PE=1 SV=3	0	113.263	79	11	179	11	161	18.5	5.3	378.47	11	0	0.694	1.167	0.767324	0.777865	59.48	50.03	891905428	357779800	555743624	26.21	42.66	22	888897754	1225159204	891905428	834138228	1478487584	216466657	635860795	357779800	280442840	3.8581e+08	4.31128e+08	764314215	576065896	555743624	500929048	1
High	Master Protein	O95373	Importin-7 OS=Homo sapiens OX=9606 GN=IPO7 PE=1 SV=1	0	113.237	19	12	103	12	1038	119.4	4.82	246.85	12	0	0.571	0.76	0.949422	0.945694	32.02	32.08	113787164	31167320	42918136	32.03	78.62	16.47	130409904	113787164	70208200	84365496	159601516	36270064	115715608	31036042	26796632	31167320	42918136	45819264	41907148	53597916	33700884	1
High	Master Protein	Q8TEM1	Nuclear pore membrane glycoprotein 210 OS=Homo sapiens OX=9606 GN=NUP210 PE=1 SV=3	0	113.197	16	23	178	23	1887	205	6.81	404.31	23	0	0.583	0.903	0.854699	0.883569	57.12	50.27	1437483778	868098416	1316511314	12.43	33.92	23.67	1437483778	1618893168	1428100256	1.21764e+09	1685692398	817894379	1474345880	868098416	6.26024e+08	905795792	919853104	1598026086	1328666285	1316511314	938129834	1
High	Master Protein	Q9NQR4	Omega-amidase NIT2 OS=Homo sapiens OX=9606 GN=NIT2 PE=1 SV=1	0	112.587	62	14	128	14	276	30.6	7.21	359.32	14	0	0.352	0.394	0.956356	0.881239	63.78	59.85	607314561	195977421	253705408	19.59	33.67	44.24	607314561	811447278	561040468	491780144	696168584	195794380	326541832	2.50371e+08	128395605	195977421	249299447	262310340	253705408	387350706	8.0723e+07	1
High	Master Protein	Q9P107	GEM-interacting protein OS=Homo sapiens OX=9606 GN=GMIP PE=1 SV=2	0	112.501	20	13	137	13	970	106.6	5.72	416.72	13	0	0.9	0.764	0.726061	0.945694	46.75	78.12	72666954	9.46659e+07	167218974	57.35	43.72	17.02	72506205	72666954	89344991	68566455	204779965	48608441	158252514	99024139	7.02289e+07	9.46659e+07	114492137	1.56925e+08	186742013	167218974	169274193	1
High	Master Protein	P34931	Heat shock 70 kDa protein 1-like OS=Homo sapiens OX=9606 GN=HSPA1L PE=1 SV=2	0	112.473	26	14	426	1	641	70.3	6.02	1014.68	14	0																												1
High	Master Protein	Q13561	Dynactin subunit 2 OS=Homo sapiens OX=9606 GN=DCTN2 PE=1 SV=4	0	112.471	39	13	224	13	401	44.2	5.21	668.94	13	0	0.566	0.731	0.924551	0.957506	62.38	59.72	459729511	196831006	293710152	28.63	39.35	21.66	459729511	666943251	489141762	407059344	303150865	2.96272e+08	3.10387e+08	196831006	1.28906e+08	142875531	225334691	311273076	310741508	293710152	1.84046e+08	1
High	Master Protein	Q92804	TATA-binding protein-associated factor 2N OS=Homo sapiens OX=9606 GN=TAF15 PE=1 SV=1	0	112.281	31	11	273	9	592	61.8	8.02	718.35	11	2	0.523	0.514	0.917955	0.965868	41.92	44.41	1016073420	254748399	2.50154e+08	22.03	40.7	11.52	9.70949e+08	1016073420	1.10155e+09	890194742	1507427762	254693620	517267864	254748399	1.95789e+08	307379078	2.20217e+08	2.50154e+08	270937220	290306846	228907022	1
High	Master Protein	P12081	Histidine--tRNA ligase, cytoplasmic OS=Homo sapiens OX=9606 GN=HARS1 PE=1 SV=2	0	112.2	29	12	167	12	509	57.4	5.88	433.78	12	0	0.294	0.492	0.907244	0.958822	82.19	62.76	1887435788	3.78896e+08	6.18622e+08	26.33	70.16	12.95	1791454176	2406279544	1887435788	1673495516	3047396994	404511558	1113428012	3.78896e+08	284261787	3.02182e+08	6.18622e+08	795896642	594663185	6.68018e+08	5.93773e+08	1
High	Master Protein	Q8N1F7	Nuclear pore complex protein Nup93 OS=Homo sapiens OX=9606 GN=NUP93 PE=1 SV=2	0	111.776	23	14	134	14	819	93.4	5.72	317.2	14	0	0.406	0.584	0.972797	0.994002	90.53	86.94	2.56949e+08	4.60757e+07	9.54149e+07	18.9	64.59	31.7	2.56949e+08	3.10971e+08	2.25129e+08	1.96867e+08	301690688	119396878	1.52486e+08	4.11903e+07	4.60757e+07	4.32734e+07	9.54149e+07	109015021	100307361	63250892	47550936	1
High	Master Protein	P10515	Dihydrolipoyllysine-residue acetyltransferase component of pyruvate dehydrogenase complex, mitochondrial OS=Homo sapiens OX=9606 GN=DLAT PE=1 SV=3	0	111.515	27	14	186	14	647	69	7.84	401.28	14	0	0.4	0.765	0.99618	0.945694	56.78	43.09	680399984	3.05983e+08	655545065	13.44	29.94	39.23	620870004	838363688	680399984	604574296	698842888	364967951	411199696	3.05983e+08	1.90579e+08	2.36131e+08	322038605	805408431	655545065	799953068	370460365	1
High	Master Protein	P28340	DNA polymerase delta catalytic subunit OS=Homo sapiens OX=9606 GN=POLD1 PE=1 SV=2	0	111.1	20	15	71	14	1107	123.6	7.03	176.7	15	0	0.149	0.01	0.306006	7.71538e-17	21.19		149730056	6.59109e+06		53.54	8.1		8.16171e+07	166693732	177840122	149730056	26425099				6979946	6223900						1
High	Master Protein	P36957	Dihydrolipoyllysine-residue succinyltransferase component of 2-oxoglutarate dehydrogenase complex, mitochondrial OS=Homo sapiens OX=9606 GN=DLST PE=1 SV=4	0	110.942	37	14	223	14	453	48.7	8.95	558.98	14	0	0.695	1.065	0.819588	0.813079	67.83	42.99	327384044	397864547	581595954	24.26	41.49	9.66	312223480	383527250	327384044	310326098	523550908	406644506	683997072	341286201	2.20617e+08	397864547	581595954	657605220	557809686	594763438	503886822	1
High	Master Protein	P11216	Glycogen phosphorylase, brain form OS=Homo sapiens OX=9606 GN=PYGB PE=1 SV=5	0	110.752	22	19	262	10	843	96.6	6.86	650.37	19	0	0.775	1.208	0.807138	0.757854	74.72	66.74	92583488	81250394	130015382	60.67	41.14	28.1	92583488	139286882	48819248	17232536	125925880	114845088	101917732	81250394	36342087	56522798	130015382	103269888	137825996	158403420	7.1168e+07	1
High	Master Protein	O43809	Cleavage and polyadenylation specificity factor subunit 5 OS=Homo sapiens OX=9606 GN=NUDT21 PE=1 SV=1	0	110.746	52	11	191	11	227	26.2	8.82	500.76	11	0	0.332	0.358	0.949132	0.839358	44.65	47.98	809336464	3.53274e+08	243351219	20.41	37.1	41.49	853808334	774981156	809336464	768263904	1196168204	3.51512e+08	5.78949e+08	3.53274e+08	195365085	3.63802e+08	1.55129e+08	450661999	3.47109e+08	243351219	214516671	1
High	Master Protein	P13798	Acylamino-acid-releasing enzyme OS=Homo sapiens OX=9606 GN=APEH PE=1 SV=4	0	110.36	36	21	245	21	732	81.2	5.48	579.94	21	0	0.384	0.466	0.99618	0.945694	64.74	61.55	1386473621	4.20361e+08	645214977	15.97	37.82	17.21	1386473621	1503754364	1135976226	1045061256	1488170202	5.18084e+08	7.6472e+08	4.20361e+08	2.88328e+08	3.93766e+08	564252908	6.72689e+08	645214977	700615548	4.42665e+08	1
High	Master Protein	Q07065	Cytoskeleton-associated protein 4 OS=Homo sapiens OX=9606 GN=CKAP4 PE=1 SV=2	0	110.215	34	15	163	15	602	66	5.92	439.24	15	0	0.832	0.791	0.740598	0.933851	61.17	58.09	38355008	208377456	1.84868e+08	73.47	36.84	32.33	49392266	29139146	130953558	37502458	38355008	246916813	3.29989e+08	1.77624e+08	116842675	208377456	1.65537e+08	324313952	2.65013e+08	1.84868e+08	1.63158e+08	1
High	Master Protein	P01893	Putative HLA class I histocompatibility antigen, alpha chain H OS=Homo sapiens OX=9606 GN=HLA-H PE=5 SV=3	0	109.859	26	8	329	1	362	40.9	6.3	897.08	8	0	0.176	0.292	0.463891	0.750876	109.61	37.96	99720136	1.76882e+07	2.9324e+07	10.3	88.39	35.27	99720136	92446448	107653328	88625112	113550168	36336880	46463312		8610352	3.41395e+06	22728798		37832804			1
High	Master Protein	P50897	Palmitoyl-protein thioesterase 1 OS=Homo sapiens OX=9606 GN=PPT1 PE=1 SV=1	0	109.654	34	8	125	8	306	34.2	6.52	313.83	8	0	0.598	0.626	0.921974	0.994002	28.54	30.12	261545050	1.63333e+08	191401839	17.66	47.71	21.94	251099902	262730110	256794348	261545050	368132890	158318326	320566071	1.63333e+08	8.47066e+07	174769503	122322943	220071518	198515248	191401839	1.53876e+08	1
High	Master Protein	P62841	Small ribosomal subunit protein uS19 OS=Homo sapiens OX=9606 GN=RPS15 PE=1 SV=2	0	109.402	64	5	130	5	145	17	10.39	299.17	5	0	0.417	0.545	0.988228	0.979475	48.63	38.94	3.95373e+08	58685316	7.11206e+07	16.2	46.79	22.73	311865170	4.73014e+08	3.95373e+08	3.50235e+08	429298571	33207586	118368520	66784662	57985692	58685316	70583024	99608168	76731064	7.11206e+07	52707786	1
High	Master Protein	P55036	26S proteasome non-ATPase regulatory subunit 4 OS=Homo sapiens OX=9606 GN=PSMD4 PE=1 SV=1	0	109.117	38	11	155	11	377	40.7	4.79	425.9	11	0	0.552	0.837	0.947432	0.913699	44.49	44.21	232829354	212474011	2.10159e+08	18.68	42.03	28.83	252180558	232829354	218524428	221094882	331818348	212474011	390507215	222284476	1.31768e+08	1.91272e+08	179584433	2.4863e+08	2.10159e+08	2.94106e+08	1.34468e+08	1
High	Master Protein	Q9P289	Serine/threonine-protein kinase 26 OS=Homo sapiens OX=9606 GN=STK26 PE=1 SV=2	0	108.963	39	13	176	8	416	46.5	5.29	355.7	13	3	0.579	0.745	0.920141	0.95138	60.24	62.37	3.11151e+08	2.11667e+08	279064439	12.9	37.65	28.96	311146334	345364500	3.11151e+08	2.85572e+08	395710740	264092438	385411712	1.95136e+08	148415349	2.11667e+08	1.37867e+08	2.84044e+08	2.95618e+08	279064439	1.94591e+08	1
High	Master Protein	Q9NVP1	ATP-dependent RNA helicase DDX18 OS=Homo sapiens OX=9606 GN=DDX18 PE=1 SV=2	0	108.938	19	10	109	10	670	75.4	9.5	326.4	10	0	0.123	0.126	0.243755	0.127895	52.72	49.61	576767205	2.17554e+07	2.20866e+07	16.32	79.96	30.06	529454609	720259587	520340317	576767205	7.2138e+08	14662767	6.99759e+07	2.17554e+07	1.19615e+07	29166451	2.98941e+07	2.20866e+07	34969468	2.16018e+07	1.60021e+07	1
High	Master Protein	Q15631	Translin OS=Homo sapiens OX=9606 GN=TSN PE=1 SV=1	0	108.841	42	9	147	9	228	26.2	6.44	507.88	9	0	0.292	0.718	0.900338	0.96132	84.68	54.12	740800760	159596803	326297357	33.13	25.71	39.84	740800760	1000516904	805732776	445463832	488141740	137904938	1.90912e+08	175452606	9.10616e+07	159596803	155609060	467529864	442006784	326297357	249414952	1
High	Master Protein	O95466	Formin-like protein 1 OS=Homo sapiens OX=9606 GN=FMNL1 PE=1 SV=3	0	108.651	17	16	214	16	1100	121.8	5.72	487.76	16	0	1.055	1.741	0.486739	0.466597	56.46	64.93	516291438	4.26337e+08	824338792	18.55	38.19	16.08	516291438	587287803	437728128	368514782	569915220	5.79854e+08	731126901	421408292	2.44544e+08	4.26337e+08	6.61265e+08	837893725	945059328	824338792	649769614	1
High	Master Protein	Q14151	Scaffold attachment factor B2 OS=Homo sapiens OX=9606 GN=SAFB2 PE=1 SV=1	0	108.52	13	11	131	2	953	107.4	6.16	339.29	11	0																												1
High	Master Protein	Q07954	Prolow-density lipoprotein receptor-related protein 1 OS=Homo sapiens OX=9606 GN=LRP1 PE=1 SV=2	0	108.306	5	20	101	20	4544	504.3	5.39	203.88	20	0	0.642	0.28	0.900338	0.711407	68.86	137	9.99185e+07	161322946	191463040	35.44	33.04	29.24	99328851	125543288	100511704		47052148	161023593	260457143	2.34992e+08	1.09551e+08	161322946	178456196	245016432	191463040	290193325	1.33847e+08	1
High	Master Protein	Q92974	Rho guanine nucleotide exchange factor 2 OS=Homo sapiens OX=9606 GN=ARHGEF2 PE=1 SV=4	0	108.306	20	17	205	17	986	111.5	7.27	487.52	17	0	0.391	0.51	0.979066	0.965868	55.53	56.52	346157948	191240356	260733988	29.39	35.27	15.49	346157948	590833824	293866832	339177490	438607280	270595694	307565314	183590393	117085015	191240356	260733988	259935642	313396884	264414336	1.99979e+08	1
High	Master Protein	P21796	Voltage-dependent anion-selective channel protein 1 OS=Homo sapiens OX=9606 GN=VDAC1 PE=1 SV=2	0	107.516	46	10	304	9	283	30.8	8.54	615.78	10	0	0.595	0.863	0.8406	0.90335	79.3	67.41	9.40215e+08	5.54178e+08	698288398	27.18	51.09	35.01	1.17382e+09	1.30613e+09	9.40215e+08	6.10089e+08	9.04669e+08	4.03412e+08	1.00979e+09	5.54178e+08	2.44776e+08	5.85695e+08	447086004	698288398	907643310	782852166	376020511	1
High	Master Protein	Q9UNM6	26S proteasome non-ATPase regulatory subunit 13 OS=Homo sapiens OX=9606 GN=PSMD13 PE=1 SV=2	0	107.495	42	14	200	14	376	42.9	5.81	513.4	14	0	0.438	0.745	0.992643	0.95138	67.13	38.17	578862995	1.94528e+08	509799327	19.46	35.92	32.61	5.75801e+08	763215026	578862995	439530576	606656988	237840367	327373700	1.94528e+08	149574257	143421512	324478382	537921780	509799327	654241106	295146580	1
High	Master Protein	O00303	Eukaryotic translation initiation factor 3 subunit F OS=Homo sapiens OX=9606 GN=EIF3F PE=1 SV=1	0	107.409	32	10	173	10	357	37.5	5.45	407.63	10	0	0.334	0.402	0.900338	0.888898	71.09	69.58	177160114	6.70056e+07	7.67676e+07	21.23	28.53	42.37	1.34772e+08	2.16344e+08	177160114	142822698	210241603	6.70056e+07	6.79894e+07	104047475	48782760	66296651	7.92159e+07	1.10995e+08	66522075	7.67676e+07	2.62576e+07	1
High	Master Protein	Q16181	Septin-7 OS=Homo sapiens OX=9606 GN=SEPTIN7 PE=1 SV=2	0	107.203	37	14	294	13	437	50.6	8.63	694.56	14	1	0.743	0.883	0.706518	0.889806	48.79	42.78	817363807	5.08776e+08	692979562	15.37	26.53	21.59	817363807	916105114	719448841	616676310	874336564	548350843	722552936	4.60529e+08	3.47016e+08	5.08776e+08	563411023	777780500	692979562	707753326	432613108	1
High	Master Protein	Q10713	Mitochondrial-processing peptidase subunit alpha OS=Homo sapiens OX=9606 GN=PMPCA PE=1 SV=2	0	107.08	26	10	86	10	525	58.2	6.92	279.24	10	0	0.466	0.725	0.992643	0.959996	56.69	37.33	3.95283e+08	116520460	129372188	19.56	38.71	42.32	3.95283e+08	5.13622e+08	4.26479e+08	3.12151e+08	3.45449e+08	178814239	186295266	93805189	7.44653e+07	116520460	109251128	238543808	179612078	129372188	80617161	1
High	Master Protein	Q9UHX1	Poly(U)-binding-splicing factor PUF60 OS=Homo sapiens OX=9606 GN=PUF60 PE=1 SV=1	0	106.947	25	9	153	9	559	59.8	5.29	505.84	9	0	0.416	0.616	0.992643	0.994002	51.8	60.3	483338264	1.60355e+08	223079633	29.04	29.16	18.15	404536708	807505972	521289528	474730628	483338264	202376918	218255792	122323582	1.10587e+08	1.60355e+08	223079633	212254053	276763502	234521032	164878938	1
High	Master Protein	O15372	Eukaryotic translation initiation factor 3 subunit H OS=Homo sapiens OX=9606 GN=EIF3H PE=1 SV=1	0	106.843	30	9	139	9	352	39.9	6.54	456.33	9	0	0.199	0.211	0.636569	0.490918	58.66	44.6	5.52178e+08	6.87384e+07	4.3897e+07	17.93	52.46	6.72	6.13112e+08	7.36208e+08	5.52178e+08	4.92129e+08	4.86532e+08	6.87384e+07	1.42092e+08	5.16683e+07	4.26625e+07	6.9034e+07	4.5701e+07	4.66933e+07	39691167	41382572	4.3897e+07	1
High	Master Protein	O95573	Fatty acid CoA ligase Acsl3 OS=Homo sapiens OX=9606 GN=ACSL3 PE=1 SV=3	0	106.616	30	15	172	12	720	80.4	8.38	480.77	15	0	0.288	0.418	0.852322	0.907067	51.86	39.71	407355359	7.44878e+07	7.52811e+07	45.08	38.27	37.36	827818995	407355359	340409499	324104749	409564082	77688989	1.28214e+08	63246653	4.87145e+07	7.44878e+07	7.52811e+07	119832754	100655350	56940292	48056844	1
High	Master Protein	P25398	Small ribosomal subunit protein eS12 OS=Homo sapiens OX=9606 GN=RPS12 PE=1 SV=3	0	106.224	65	9	280	9	132	14.5	7.21	715.9	9	0	0.232	0.36	0.783747	0.843964	71.28	53.09	1973196020	4.47725e+08	669127810	14.62	43.59	21.63	1973196020	1987121140	1890959772	1568111050	2370540208	5.25837e+08	909529527	4.47725e+08	3.37008e+08	3.90513e+08	5.81447e+08	752934061	669127810	828089074	4.64603e+08	1
High	Master Protein	Q9Y2B0	Protein canopy homolog 2 OS=Homo sapiens OX=9606 GN=CNPY2 PE=1 SV=1	0	106.113	48	7	152	7	182	20.6	4.92	509.44	7	0	0.287	0.333	0.866409	0.808911	41.85	31.88	564521394	8.09983e+07	9.32699e+07	13.37	46.34	29.93	577479627	693065768	564521394	501956510	512001711	168349314	104319768	68373498	5.63447e+07	8.09983e+07	7.97768e+07	110779914	142476686	6.65641e+07	9.32699e+07	1
High	Master Protein	Q92896	Golgi apparatus protein 1 OS=Homo sapiens OX=9606 GN=GLG1 PE=1 SV=2	0	106.074	18	16	222	16	1179	134.5	6.9	586.2	16	0	0.686	1.048	0.852322	0.822698	48.75	34.07	132449672	102062880	182339479	14.16	75.56	22.91	132306103	152842205	132449672	121118132	171686870	241685219	399182892	96157881	73984633	102062880	181937392	182339479	2.22001e+08	206314887	113393797	1
High	Master Protein	P54725	UV excision repair protein RAD23 homolog A OS=Homo sapiens OX=9606 GN=RAD23A PE=1 SV=1	0	106.031	39	8	168	6	363	39.6	4.58	529.49	8	0	0.279	0.415	0.804691	0.904578	48.92	47.98	206714356	6.85059e+07	113763919	27.65	52.77	26.92	206714356	284337182	171542908	158098984	287397426	84569523	1.58095e+08	6.85059e+07	4.35346e+07	6.34347e+07	7.57856e+07	128240187	108095078	162909941	113763919	1
High	Master Protein	P38117	Electron transfer flavoprotein subunit beta OS=Homo sapiens OX=9606 GN=ETFB PE=1 SV=3	0	105.834	54	14	365	14	255	27.8	8.1	952.24	14	0	0.496	0.749	0.924801	0.95138	70.8	60.14	1629893295	1.02474e+09	1225611985	14.58	26.78	34.14	1629893295	1795129397	1.35199e+09	1.26422e+09	1673729140	1180465415	1.40556e+09	1.00163e+09	6.37957e+08	1.02474e+09	672533332	1731904179	1602069106	1225611985	1041049410	1
High	Master Protein	P55265	Double-stranded RNA-specific adenosine deaminase OS=Homo sapiens OX=9606 GN=ADAR PE=1 SV=4	0	105.724	17	14	131	14	1226	136	8.65	315.14	14	0	0.487	0.654	0.992643	0.979571	55.53	82.7	2.05896e+08	133551558	179339398	38.96	38.45	42.25	1.9748e+08	197139901	2.05896e+08	3.31831e+08	434017490	168986540	2.33802e+08	121355438	82811783	133551558	1.12906e+08	179339398	197595268	257281742	80841253	1
High	Master Protein	Q13043	Serine/threonine-protein kinase 4 OS=Homo sapiens OX=9606 GN=STK4 PE=1 SV=2	0	105.177	32	15	129	15	487	55.6	5.07	327.6	15	0	0.731	1.425	0.831824	0.626623	50.34	40.02	201425816	196348419	325833572	19.83	41.99	26.3	224076306	155323500	201425816	153389076	236752066	2.41998e+08	373377507	181473643	1.24008e+08	196348419	325833572	396595431	249196812	398690054	216114641	1
High	Master Protein	Q15717	ELAV-like protein 1 OS=Homo sapiens OX=9606 GN=ELAVL1 PE=1 SV=2	0	104.771	47	13	211	13	326	36.1	9.17	578.41	13	0	0.434	0.551	0.983239	0.98272	59.59	62.83	876327600	503480402	664922840	20.8	40.84	26.19	895022282	876327600	780982250	713971412	1198203156	505152293	766466950	503480402	2.26263e+08	400477459	601529740	664922840	7.49943e+08	767470508	3.59567e+08	1
High	Master Protein	Q7Z5R6	Amyloid beta A4 precursor protein-binding family B member 1-interacting protein OS=Homo sapiens OX=9606 GN=APBB1IP PE=1 SV=1	0	104.655	24	12	179	12	666	73.1	5.59	483.18	12	0	0.737	0.998	0.831824	0.841539	70.85	74.21	179891936	1.48884e+08	218440728	17.5	22.04	33.92	182449330	179891936	138173053	143803436	210425032	1.28858e+08	199060353	179297305	117571359	1.48884e+08	2.01549e+08	320745828	239177961	218440728	114232712	1
High	Master Protein	O00232	26S proteasome non-ATPase regulatory subunit 12 OS=Homo sapiens OX=9606 GN=PSMD12 PE=1 SV=3	0	104.533	36	15	198	15	456	52.9	7.65	447.5	15	0	0.407	0.62	0.994277	0.994002	56.41	54.43	6.54634e+08	2.21394e+08	405704770	20.43	44.93	26.11	6.49056e+08	8.94995e+08	6.75103e+08	5.10633e+08	6.54634e+08	2.21394e+08	428667057	2.5578e+08	1.39791e+08	1.85788e+08	3.45775e+08	4.06093e+08	405704770	5.01635e+08	2.32585e+08	1
High	Master Protein	P63010	AP-2 complex subunit beta OS=Homo sapiens OX=9606 GN=AP2B1 PE=1 SV=1	0	104.526	21	19	216	8	937	104.5	5.38	401.1	19	0	0.633	0.764	0.902043	0.945694	48.87	43.5	187142446	128279621	152731300	21.56	49.89	22.6	182591630	212406690	187142446	126189210	234565576	128279621	270379952	1.29823e+08	78281109	1.22577e+08	154011797	178997992	152731300	150251636	90338149	1
High	Master Protein	Q92922	SWI/SNF complex subunit SMARCC1 OS=Homo sapiens OX=9606 GN=SMARCC1 PE=1 SV=3	0	104.368	17	15	118	8	1105	122.8	5.76	305.95	15	0	0.166	0.208	0.38697	0.476688	16.88	78.84	102777908	13382385	2.29756e+07	56.21	21.44	43.57	28396886	102777908	111695318	33339340	119417920	14707239	11525546	19094096	12014207	13382385	16277853	38876978	14537043	36183710	2.29756e+07	1
High	Master Protein	O00764	Pyridoxal kinase OS=Homo sapiens OX=9606 GN=PDXK PE=1 SV=1	0	104.077	38	9	299	9	312	35.1	6.13	845.52	9	0	0.613	1.431	0.900338	0.623364	81.26	95.33	337027700	211368915	664485765	21.61	55.5	37.71	337027700	453917780	261649098	294634246	370653752	3.6047e+08	532312669	200637419	134306268	211368915	317012682	664485765	919520174	8.74874e+08	5.28614e+08	1
High	Master Protein	O96019	Actin-like protein 6A OS=Homo sapiens OX=9606 GN=ACTL6A PE=1 SV=1	0	104.029	30	9	108	9	429	47.4	5.6	336.74	9	0	0.286	0.335	0.851857	0.811706	54.79	45.31	338651318	89363419	87583475	18.03	46.67	38.09	334174118	467868028	338651318	301314776	404082662	162808784	166816459	89363419	70536512	59824617	54598456	87583475	135254379	122852151	6.42258e+07	1
High	Master Protein	P60900	Proteasome subunit alpha type-6 OS=Homo sapiens OX=9606 GN=PSMA6 PE=1 SV=1	0	103.804	52	14	310	14	246	27.4	6.76	915.04	14	0	0.377	0.453	0.992643	0.933851	61.3	64.47	1382425508	503371565	479917927	16.79	44.07	37.43	1382425508	1535430472	1308361312	959574502	1458875870	503371565	9.12045e+08	510640415	278812976	4.42634e+08	2.39256e+08	590171381	5.08173e+08	479917927	2.644e+08	1
High	Master Protein	P09104	Gamma-enolase OS=Homo sapiens OX=9606 GN=ENO2 PE=1 SV=3	0	103.754	27	7	4382	3	434	47.2	5.03	9503.31	7	0	0.688	0.795	0.897499	0.93059	42.82	51.72	55005680	43622992	4.56906e+07	36.21	45.7	42.97	45116156	89008784	51373620	55005680	99960592	4.57606e+07	8.3981e+07	43622992	31755690	3.11103e+07	87778448	4.56906e+07	4.11487e+07	6.29561e+07	28671110	1
High	Master Protein	Q14203	Dynactin subunit 1 OS=Homo sapiens OX=9606 GN=DCTN1 PE=1 SV=3	0	103.643	19	20	108	20	1278	141.6	5.81	222.73	20	0	0.4	0.628	0.9689	0.994002	74.56	92.76	212147771	107764080	167964865	20.12	35.68	21.59	212147771	236705162	202507628	163170627	282642226	1.07945e+08	1.71836e+08	8.69582e+07	6.91922e+07	107764080	1.52598e+08	199620261	167964865	210843171	119548310	1
High	Master Protein	P15153	Ras-related C3 botulinum toxin substrate 2 OS=Homo sapiens OX=9606 GN=RAC2 PE=1 SV=1	0	103.64	49	12	560	6	192	21.4	7.61	1446.52	12	0	0.804	1.305	0.634057	0.696126	52.49	58.39	1939428168	1476594658	2483675436	22.82	46.56	32.14	1939428168	2291284294	1611302712	1517762386	2595189594	1781727038	2970542428	1397224485	8.47114e+08	1476594658	1.25557e+09	3210974196	2483675436	2.56973e+09	1.92752e+09	1
High	Master Protein	P48047	ATP synthase subunit O, mitochondrial OS=Homo sapiens OX=9606 GN=ATP5PO PE=1 SV=1	0	103.344	60	11	282	11	213	23.3	9.96	872.01	11	0	1.025	1.533	0.445504	0.562866	77.55	73.05	739264806	534129002	1.1496e+09	23.2	39.87	23.29	684060362	1097639636	739264806	655316246	953709496	5.32821e+08	1089770923	534129002	4.36384e+08	6.42449e+08	9.54833e+08	1393382545	1309950813	1.1496e+09	7.59206e+08	1
High	Master Protein	Q9NR45	Sialic acid synthase OS=Homo sapiens OX=9606 GN=NANS PE=1 SV=2	0	103.316	39	10	222	10	359	40.3	6.74	608.53	10	0	0.682	0.898	0.767324	0.887657	46.92	48.67	748135984	5.82109e+08	613334174	28.36	36.85	23.76	696895500	1152604708	748135984	548111272	801478947	7.81486e+08	8.81049e+08	5.82109e+08	2.92921e+08	5.5126e+08	418748118	613334174	705663940	734268057	471018483	1
High	Master Protein	O76003	Glutaredoxin-3 OS=Homo sapiens OX=9606 GN=GLRX3 PE=1 SV=2	0	103.307	41	11	109	11	335	37.4	5.39	313.38	11	0	0.282	0.46	0.856439	0.942406	63.88	58.55	563335368	91080089	102266537	20.43	54.47	39.88	737950884	752398680	563335368	465815580	551292480	79664655	202405120	133823871	45807844	91080089	186752381	81072816	102266537	152857175	77457218	1
High	Master Protein	O00584	Ribonuclease T2 OS=Homo sapiens OX=9606 GN=RNASET2 PE=1 SV=2	0	103.298	46	9	165	9	256	29.5	7.08	458.83	9	0	0.329	0.367	0.945361	0.849816	54.49	65.38	768080523	1.83058e+08	320767517	11.51	47.27	27.13	768080523	777419732	775490838	5.93333e+08	669457296	382400342	278441092	1.83058e+08	1.18975e+08	158954169	224624865	404023696	353238283	320767517	214054146	1
High	Master Protein	Q9NZL9	Methionine adenosyltransferase 2 subunit beta OS=Homo sapiens OX=9606 GN=MAT2B PE=1 SV=1	0	103.104	54	12	177	12	334	37.5	7.36	476.52	12	0	0.256	0.355	0.813645	0.83828	57.38	48.54	606078178	115416837	146129452	14.86	29.57	36.33	606078178	671838422	510643668	484963908	669392494	115416837	173708692	105475024	7.79384e+07	117575394	1.09845e+08	272138983	144600426	1.80711e+08	146129452	1
High	Master Protein	Q8WXF1	Paraspeckle component 1 OS=Homo sapiens OX=9606 GN=PSPC1 PE=1 SV=1	0	102.844	22	11	170	10	523	58.7	6.67	560.87	11	0	0.491	0.542	0.958516	0.979475	52.25	64.71	488456164	271346976	375261678	25.94	38.62	14.05	462059364	382876676	649853532	488456164	722677292	354176427	478812000	267623974	160437980	271346976	3.15443e+08	387020550	381893205	375261678	276876492	1
High	Master Protein	Q9NZI8	Insulin-like growth factor 2 mRNA-binding protein 1 OS=Homo sapiens OX=9606 GN=IGF2BP1 PE=1 SV=2	0	102.659	32	15	215	13	577	63.4	9.2	520.45	15	0	0.516	0.704	0.971211	0.965868	36.32	31.96	283995804	1.70533e+08	266021025	29.48	21.74	21.25	369215912	283995804	249970334	218223136	443783472	185215910	227409219	1.66229e+08	1.22088e+08	1.70533e+08	2.07833e+08	266021025	290188682	2.84335e+08	171860876	1
High	Master Protein	P0CG38	POTE ankyrin domain family member I OS=Homo sapiens OX=9606 GN=POTEI PE=3 SV=1	0	102.602	10	8	1649	1	1075	121.2	6.21	4320.5	8	0																												1
High	Master Protein	P13861	cAMP-dependent protein kinase type II-alpha regulatory subunit OS=Homo sapiens OX=9606 GN=PRKAR2A PE=1 SV=2	0	102.56	48	15	150	15	404	45.5	5.07	306.01	15	0	0.762	0.909	0.788587	0.879725	71.19	76.14	340133472	2.71797e+08	352448270	29.01	45.29	23.29	322278227	4.02587e+08	340133472	2.31936e+08	515738237	310112051	5.68374e+08	2.71797e+08	191661629	259843612	305467222	384225502	352448270	380156934	201728839	1
High	Master Protein	P28482	Mitogen-activated protein kinase 1 OS=Homo sapiens OX=9606 GN=MAPK1 PE=1 SV=3	0	102.429	43	11	220	8	360	41.4	6.98	556.22	11	3	0.717	0.809	0.785552	0.925021	67.14	62.09	609422256	3.76791e+08	5.16606e+08	22.24	39.6	28.81	609422256	661166650	529589263	531062333	876673386	3.48338e+08	674153074	3.76791e+08	232183021	430587174	362252901	6.30231e+08	5.16606e+08	685675250	368245886	1
High	Master Protein	A6NC98	Coiled-coil domain-containing protein 88B OS=Homo sapiens OX=9606 GN=CCDC88B PE=1 SV=1	0	101.638	17	17	106	17	1476	164.7	5.11	232.26	17	0	2.681	2.047	0.0536552	0.332359	46.41	101.13	30617566	1.03342e+08	170888304	88.07	26.38	28.25	57475267	8.76682e+07	30617566	1.5512e+07	2.53571e+06	1.09151e+08	1.41897e+08	9.9563e+07	6.50475e+07	1.03342e+08	161695514	2.67907e+08	170888304	256521532	1.47398e+08	1
High	Master Protein	P78324	Tyrosine-protein phosphatase non-receptor type substrate 1 OS=Homo sapiens OX=9606 GN=SIRPA PE=1 SV=2	0	101.204	27	11	207	8	504	54.9	6.98	587.5	11	3	1.942	2.002	0.0508839	0.347084	72.68	63.53	875609974	317313355	326543085	23.34	44.52	16.51	875609974	896301258	873364646	828086773	1370957998	405068972	634033972	282852603	2.06537e+08	317313355	326543085	4.14064e+08	3.59068e+08	2.90912e+08	277519567	1
High	Master Protein	P48444	Coatomer subunit delta OS=Homo sapiens OX=9606 GN=ARCN1 PE=1 SV=1	0	101.19	34	15	291	15	511	57.2	6.21	823.36	15	0	0.667	0.805	0.793846	0.925341	60.64	57.93	648049814	579467651	595542515	16.35	28.75	24.12	6.35517e+08	8.47511e+08	5.79907e+08	648049814	798384397	579467651	7.5405e+08	612614160	3.58872e+08	424698060	511834437	8.44494e+08	733106875	595542515	4.82827e+08	1
High	Master Protein	P62750	Large ribosomal subunit protein uL23 OS=Homo sapiens OX=9606 GN=RPL23A PE=1 SV=1	0	101.188	54	11	382	11	156	17.7	10.45	974.04	11	0	0.302	0.347	0.91815	0.833376	34.33	42.47	3002382003	781189746	9.11469e+08	18.61	31.12	19.72	3002382003	3011241184	2838200907	2476943358	4014065636	7.64266e+08	1.32881e+09	826731254	627147549	781189746	9.11469e+08	1236643500	1059838336	875210320	7.3931e+08	1
High	Master Protein	O95498	Pantetheine hydrolase VNN2 OS=Homo sapiens OX=9606 GN=VNN2 PE=1 SV=3	0	100.861	21	6	137	6	520	58.5	6.52	473.49	6	0	100	100	8.24176e-17	7.71538e-17				461071768	4.30047e+08		43.57	42.39						503824282	659972292	2.77033e+08	201675962	461071768	229219480	725669206	684684916	4.30047e+08	393226044	1
High	Master Protein	Q9Y285	Phenylalanine--tRNA ligase alpha subunit OS=Homo sapiens OX=9606 GN=FARSA PE=1 SV=3	0	100.8	22	8	206	8	508	57.5	7.8	575.73	8	0	0.373	0.447	0.97961	0.92928	57.9	57.72	680008431	117081405	126475737	27.9	36.49	29.76	767862651	938095815	680008431	411906523	641717006	1.24674e+08	199053128	9.17582e+07	8.6123e+07	117081405	8.37155e+07	157058733	126475737	1.64912e+08	9.07465e+07	1
High	Master Protein	Q9Y394	Dehydrogenase/reductase SDR family member 7 OS=Homo sapiens OX=9606 GN=DHRS7 PE=1 SV=1	0	100.702	22	5	92	5	339	38.3	8.32	301.99	5	0	0.329	0.162	0.900126	0.277059	37.61	48.6	128086248	111420676	107426508	16.53	51.9	21.94	125108816	156842624	127860656	128086248	178818560	134652032	235589160	104964700	55063961	111420676	98864252	107426508	128926064	155640500	93108584	1
High	Master Protein	P15531	Nucleoside diphosphate kinase A OS=Homo sapiens OX=9606 GN=NME1 PE=1 SV=1	0	100.279	73	10	361	4	152	17.1	6.19	899.52	10	0	0.181	0.261	0.484836	0.657076	42.43	47.49	132049316	2.3412e+07	39170576	33.45	56.3	38.07	117042722	172198684	132049316	108004518	232111792	23062012	56736686	19761814		23767267	4.968e+07	44976399	33396608	39170576	14122603	1
High	Master Protein	Q16630	Cleavage and polyadenylation specificity factor subunit 6 OS=Homo sapiens OX=9606 GN=CPSF6 PE=1 SV=2	0	99.908	25	10	259	10	551	59.2	7.15	784.81	10	0	0.305	0.315	0.924551	0.78989	58.9	86.13	1.05222e+09	2.70836e+08	3.82115e+08	13.53	29.17	17.79	9.36318e+08	1.06587e+09	1.03834e+09	1.05222e+09	1.33088e+09	3.11269e+08	405082846	2.70836e+08	1.84233e+08	2.42811e+08	2.50335e+08	3.82115e+08	382335072	378471302	4.17215e+08	1
High	Master Protein	P48739	Phosphatidylinositol transfer protein beta isoform OS=Homo sapiens OX=9606 GN=PITPNB PE=1 SV=2	0	99.869	35	8	75	7	271	31.5	6.87	245.33	8	1	0.385	0.401	0.949115	0.888898	50.99	43.16	134275348	27282714	41316782	28.35	79.23	71.34	134275348	194715332	116433198	99383790	180911440	82906548	65551864	27282714	10690677	15704597	41316782	87639574	17677920	56144746	12143763	1
High	Master Protein	O96008	Mitochondrial import receptor subunit TOM40 homolog OS=Homo sapiens OX=9606 GN=TOMM40 PE=1 SV=1	0	99.637	26	5	63	5	361	37.9	7.25	143.71	5	0	0.666	1.418	0.909904	0.627911	44.08	48.65	47100695	7080516	2.27039e+07	69.12	67.63	63.62	47100695	94802717	7.10524e+07	18764700	15035948	1.26961e+07	2.06905e+07	7080516	3.46043e+06	6.43022e+06	2.27937e+07	2.27039e+07	2.14793e+07	3.92319e+07	880053	1
High	Master Protein	Q16512	Serine/threonine-protein kinase N1 OS=Homo sapiens OX=9606 GN=PKN1 PE=1 SV=2	0	99.595	16	12	123	12	942	103.9	6.37	272.48	12	0	0.815	0.827	0.758536	0.916056	87.01	62.37	110996176	1.39882e+08	152367761	29.06	59.23	41.75	64423176	94189232	110996176	119753568	148990424	215457192	291483820	1.21756e+08	3.97517e+07	1.39882e+08	111138598	1.15025e+08	152367761	279623494	1.60929e+08	1
High	Master Protein	Q96QH2	PML-RARA-regulated adapter molecule 1 OS=Homo sapiens OX=9606 GN=PRAM1 PE=1 SV=3	0	99.424	44	18	99	18	670	73.9	9.67	247.21	18	0	100	100	8.24176e-17	7.71538e-17				192732222	1.30512e+08		55.72	35.42						237221939	443497880	192732222	111988516	162683463	86583749	199499374	200890932	1.30512e+08	113231218	1
High	Master Protein	P49593	Protein phosphatase 1F OS=Homo sapiens OX=9606 GN=PPM1F PE=1 SV=3	0	99.154	39	9	71	9	454	49.8	5.1	141.75	9	0																												1
High	Master Protein	O75923	Dysferlin OS=Homo sapiens OX=9606 GN=DYSF PE=1 SV=1	0	99.139	13	18	116	18	2080	237.1	5.64	272.51	18	0	0.335	0.663	0.900338	0.979475	52.38	123.78	110315138	1.1817e+08	169209271	30.06	48.91	49.94	139030632	83985530	110315138	179479220	103817684	189982077	233093236	103654060	6.1563e+07	1.1817e+08	147210064	215721824	169209271	398714927	1.4132e+08	1
High	Master Protein	Q9Y2W1	Thyroid hormone receptor-associated protein 3 OS=Homo sapiens OX=9606 GN=THRAP3 PE=1 SV=2	0	99.114	19	17	161	17	955	108.6	10.15	384.97	17	0	0.763	0.95	0.807138	0.858373	48.85	68.84	1.75079e+08	225761624	2.94988e+08	24.99	25.07	29.26	169733294	158540527	1.96126e+08	1.75079e+08	280005424	2.67685e+08	367968796	209550214	2.22535e+08	225761624	2.94988e+08	348250730	421113565	232256439	2.03911e+08	1
High	Master Protein	Q15020	Squamous cell carcinoma antigen recognized by T-cells 3 OS=Homo sapiens OX=9606 GN=SART3 PE=1 SV=1	0	98.876	18	12	134	12	963	109.9	5.57	409.59	12	0	0.414	0.474	0.978316	0.948662	61.12	50.06	284017052	53149178	8.76104e+07	12.01	39.46	11.92	292481090	284017052	242376808	276795732	338125708	71630260	106953510	53149178	43788699	49560691	81589925	8.76104e+07	95670027	99811198	73933352	1
High	Master Protein	Q15080	Neutrophil cytosol factor 4 OS=Homo sapiens OX=9606 GN=NCF4 PE=1 SV=2	0	98.862	51	17	229	17	339	39	6.83	557.99	17	0	2.464	3.095	0.033078	0.0934167	55.12	39.37	188692439	726258414	908129977	27.3	45.08	24.55	188692439	238173709	116465358	141350119	199476786	876932806	1487358844	726258414	455197914	725937618	739312918	1147157018	908129977	1010996804	600566510	1
High	Master Protein	P62280	Small ribosomal subunit protein uS17 OS=Homo sapiens OX=9606 GN=RPS11 PE=1 SV=3	0	98.368	56	13	328	13	158	18.4	10.3	825.51	13	0	0.265	0.326	0.856439	0.802227	75.17	58.18	2175436792	5.94421e+08	764418204	20.43	38.83	16.92	1988306610	2993207924	2175436792	2143029519	3032378512	5.94421e+08	1142762160	574989110	483937722	597073970	764418204	937872988	939273785	739198912	6.26241e+08	1
High	Master Protein	P43304	Glycerol-3-phosphate dehydrogenase, mitochondrial OS=Homo sapiens OX=9606 GN=GPD2 PE=1 SV=3	0	98.295	28	15	120	15	727	80.8	7.69	292.36	15	0	1.451	2.657	0.29063	0.157099	82.69	88.77	189048662	204673861	4.40008e+08	28.84	39.14	16.18	170988706	244727240	200901538	189048662	101448424	223590896	385155522	193960528	1.48241e+08	204673861	4.54161e+08	4.40008e+08	384415332	565135268	392433262	1
High	Master Protein	Q9BRR6	ADP-dependent glucokinase OS=Homo sapiens OX=9606 GN=ADPGK PE=1 SV=1	0	98.223	35	10	179	10	497	54.1	6.2	476.29	10	0	0.538	0.689	0.956356	0.971903	63.81	46.14	2.99429e+08	1.61867e+08	2.10973e+08	31.64	51.61	39.39	2.99429e+08	394720013	1.93023e+08	1.88494e+08	323335056	1.71658e+08	3.51282e+08	1.39738e+08	1.04959e+08	1.61867e+08	1.72566e+08	2.10973e+08	2.95161e+08	3.41762e+08	1.20678e+08	1
High	Master Protein	O43488	Aflatoxin B1 aldehyde reductase member 2 OS=Homo sapiens OX=9606 GN=AKR7A2 PE=1 SV=3	0	98.167	40	11	141	10	359	39.6	7.17	363.71	11	0	0.424	0.6	0.996552	0.998843	41.31	49.33	657073133	158325926	459587233	9.27	52.64	26.9	657073133	705071408	624607878	6.30613e+08	775741980	269421368	4.21459e+08	139570337	1.51574e+08	158325926	241334464	503487773	459587233	494403767	361116432	1
High	Master Protein	Q8TEX9	Importin-4 OS=Homo sapiens OX=9606 GN=IPO4 PE=1 SV=2	0	98.154	15	10	75	10	1081	118.6	4.96	205.55	10	0	0.081	0.27	0.0501122	0.679864	111.09	65.98	75400360	5.6835e+06	20629352	55.68	105.78	48.04	51368048	189458424	75400360	105334036	69069484		14966904		2.15824e+06		4841094	26980590	28329280	20629352	1.72716e+07	1
High	Master Protein	Q9NSE4	Isoleucine--tRNA ligase, mitochondrial OS=Homo sapiens OX=9606 GN=IARS2 PE=1 SV=2	0	98.113	20	16	84	16	1012	113.7	7.2	195.36	16	0	0.659	0.574	0.900338	0.994002	53.97	97.19	97605234	71855272	63792602	19.14	50.46	40.84	88741018	97605234	112755094	86206557	134244324	83109589	126867830	4.05869e+07	3.78389e+07	71855272	63792602	6.70867e+07	62042792	94127182	23183418	1
High	Master Protein	P51610	Host cell factor 1 OS=Homo sapiens OX=9606 GN=HCFC1 PE=1 SV=2	0	98.108	16	21	114	21	2035	208.6	7.46	220	21	0	0.794	0.914	0.791338	0.876389	58.07	60.8	172558062	168501053	257085996	32.14	53.09	23.44	185668038	172558062	165353672	155660806	309833576	1.71784e+08	336335452	168501053	8.77266e+07	127692262	259804704	257085996	303055998	179593361	1.76983e+08	1
High	Master Protein	O43252	Bifunctional 3'-phosphoadenosine 5'-phosphosulfate synthase 1 OS=Homo sapiens OX=9606 GN=PAPSS1 PE=1 SV=2	0	98.081	24	10	83	10	624	70.8	6.86	206.57	10	0	0.369	0.492	0.949115	0.959578	49.49	61.06	333787076	105345102	97710801	20.63	55.89	22.7	333787076	356176092	304459402	251459424	439904912	56267463	2.25534e+08	120036728	78136403	105345102	91555181	147209014	126757195	97710801	90643519	1
High	Master Protein	P62263	Small ribosomal subunit protein uS11 OS=Homo sapiens OX=9606 GN=RPS14 PE=1 SV=3	0	97.811	43	9	328	9	151	16.3	10.05	998.23	9	0	0.194	0.217	0.637673	0.506772	37.88	31.97	2388435524	4.85523e+08	533322214	37.63	47.42	13.08	2381824142	2552716243	2388435524	1588354325	4283743112	5.05273e+08	1094704460	480247739	407479980	4.85523e+08	477252526	635343552	602010896	533322214	479917493	1
High	Master Protein	Q9P287	BRCA2 and CDKN1A-interacting protein OS=Homo sapiens OX=9606 GN=BCCIP PE=1 SV=1	0	97.666	26	5	100	5	314	36	4.61	434.03	5	0	0.15	0.253	0.434298	0.63082	70.29	50.92	671218576	67281212	131577940	32.86	32.26	52.72	711373496	885340424	671218576	456859192	378402520	76950418	67670374	67281212	26842869	61480374	4.65591e+07	131577940	166560004	153232092	48851052	1
High	Master Protein	P22087	rRNA 2'-O-methyltransferase fibrillarin OS=Homo sapiens OX=9606 GN=FBL PE=1 SV=2	0	97.171	45	11	252	11	321	33.8	10.18	741.8	11	0	0.378	0.593	0.992643	0.997694	55.87	45.94	1107067237	327282294	4.48186e+08	16.04	37.29	36.35	1072609700	1221044917	1107067237	899395704	1391623668	358973055	636082686	2.85243e+08	327282294	313500687	2.53271e+08	614273680	680129196	383587062	4.48186e+08	1
High	Master Protein	Q96C19	EF-hand domain-containing protein D2 OS=Homo sapiens OX=9606 GN=EFHD2 PE=1 SV=1	0	97.109	36	12	237	12	240	26.7	5.2	691.12	12	0	0.724	0.576	0.724629	0.994002	59.21	74.03	1007280934	647910000	8.10113e+08	25.51	44.88	16.4	968924186	1036416125	1007280934	888581760	1589236798	816990307	1386289052	647910000	4.62605e+08	6.44224e+08	580718202	822998608	8.12459e+08	8.10113e+08	6.16213e+08	1
High	Master Protein	Q9Y6G9	Cytoplasmic dynein 1 light intermediate chain 1 OS=Homo sapiens OX=9606 GN=DYNC1LI1 PE=1 SV=3	0	96.95	26	9	97	9	523	56.5	6.42	283.94	9	0	1.114	2.327	0.588554	0.234846	22.14	13.84	50117140	100477309	252994254	13.5	23.78	18.24	50117140	54520752	39328768	45838640	55333320	116113324	157723916	94029353	9.4554e+07	100477309	285791464	2.73161e+08	252994254	240068427	171379148	1
High	Master Protein	Q93009	Ubiquitin carboxyl-terminal hydrolase 7 OS=Homo sapiens OX=9606 GN=USP7 PE=1 SV=2	0	96.93	16	13	96	13	1102	128.2	5.55	273.66	13	0	0.398	0.654	0.968455	0.979475	55.34	84.72	2.50015e+08	45274590	154669256	51.08	58.97	45.22	2.50015e+08	2.92214e+08	2.63792e+08	75002724	101667502	106674142	105671077	45274590	23271389	4.51652e+07	112254247	154669256	198456167	1.75015e+08	41715089	1
High	Master Protein	P07948	Tyrosine-protein kinase Lyn OS=Homo sapiens OX=9606 GN=LYN PE=1 SV=3	0	96.754	36	16	283	12	512	58.5	7.11	586.66	16	0	0.87	1.213	0.767324	0.757854	42.52	30.38	5.4434e+07	98416928	180191488	88.31	60.54	15.66	2.60922e+07	8.17343e+07	5.4434e+07	2.64027e+07	1.85788e+08	9.50509e+07	292667588	128198762	93282848	98416928	180191488	188462232	174671634	180621284	122730600	1
High	Master Protein	O75351	Vacuolar protein sorting-associated protein 4B OS=Homo sapiens OX=9606 GN=VPS4B PE=1 SV=2	0	96.722	28	12	286	9	444	49.3	7.23	683.01	12	2	0.734	1.069	0.735819	0.808911	49.19	38.87	700280924	5.42755e+08	7.95812e+08	15.14	46.2	21.02	700280924	800782448	646824048	667564196	919474612	610330250	1.16888e+09	5.2997e+08	3.97334e+08	5.42755e+08	7.13732e+08	1.13321e+09	7.95812e+08	8.76634e+08	6.9668e+08	1
High	Master Protein	Q7Z4W1	L-xylulose reductase OS=Homo sapiens OX=9606 GN=DCXR PE=1 SV=2	0	96.67	52	10	198	10	244	25.9	8.1	464.53	10	0	0.649	0.982	0.828516	0.849816	82.02	74.83	7.47514e+08	2.63497e+08	300130709	20.44	29.07	24.39	627080746	9.36477e+08	8.34236e+08	562276877	7.47514e+08	261639019	376938802	272658589	1.58087e+08	2.63497e+08	300130709	480882111	409402900	297279885	2.85793e+08	1
High	Master Protein	Q9Y6C9	Mitochondrial carrier homolog 2 OS=Homo sapiens OX=9606 GN=MTCH2 PE=1 SV=1	0	96.6	37	7	119	7	303	33.3	7.97	387.8	7	0	0.494	0.823	0.985427	0.9183	69.6	42.19	350224292	112989487	276313285	14.07	61.8	31.05	308614052	389917844	287995524	350224292	399298206	133344915	306840752	109464204	7.60035e+07	112989487	198110270	420460260	300401472	276313285	217185890	1
High	Master Protein	P78347	General transcription factor II-I OS=Homo sapiens OX=9606 GN=GTF2I PE=1 SV=2	0	96.446	24	15	97	15	998	112.3	6.39	256.89	15	0	0.295	0.183	0.854699	0.369087	64.48	103.97	376223340	83070818	4.71943e+07	45.83	47.91	46.46	121841500	511852424	376223340	262761376	478618560	66018437	160029216	90763921	47333368	83070818	4.71943e+07	28493974	63728661	79723308	26611998	1
High	Master Protein	P31040	Succinate dehydrogenase [ubiquinone] flavoprotein subunit, mitochondrial OS=Homo sapiens OX=9606 GN=SDHA PE=1 SV=2	0	96.426	26	14	182	14	664	72.6	7.39	465.51	14	0	0.568	0.663	0.924598	0.979475	42.42	39.9	399055929	1.71234e+08	290214718	20.78	33.01	19.15	315015154	442961290	399055929	270337479	441293808	2.68966e+08	319085853	160272122	1.71234e+08	1.69574e+08	190800756	290473968	315872794	290214718	2.35155e+08	1
High	Master Protein	P25325	3-mercaptopyruvate sulfurtransferase OS=Homo sapiens OX=9606 GN=MPST PE=1 SV=3	0	96.394	33	8	119	8	297	33.2	6.6	443.71	8	0	0.346	0.571	0.968955	0.994002	93.95	75.46	1613182662	71385800	749153296	25.84	48.04	20.02	1209722183	1867066396	1613182662	1166159455	2116773232	71385800	151578165	6.54796e+07	4.92307e+07	7.63453e+07	768579566	749153296	690132328	811362443	458997402	1
High	Master Protein	A0A1B0GUS4	Ubiquitin-conjugating enzyme E2 L5 OS=Homo sapiens OX=9606 GN=UBE2L5 PE=2 SV=1	0	96.278	53	7	133	1	154	17.9	7.84	357.87	7	0																												1
High	Master Protein	P10644	cAMP-dependent protein kinase type I-alpha regulatory subunit OS=Homo sapiens OX=9606 GN=PRKAR1A PE=1 SV=1	0	95.995	36	12	254	12	381	43	5.35	743.7	12	0	0.706	0.944	0.788587	0.859394	68.03	52.39	579276568	421640584	751182906	15.39	35.72	16.88	563134588	770392982	605902490	530425312	579276568	612969286	696527224	3.84019e+08	2.80125e+08	421640584	592480405	755165781	751182906	791185052	529444070	1
High	Master Protein	Q29RF7	Sister chromatid cohesion protein PDS5 homolog A OS=Homo sapiens OX=9606 GN=PDS5A PE=1 SV=1	0	95.935	15	14	98	12	1337	150.7	7.91	241.64	14	0	0.23	0.541	0.686154	0.979475	50.21	45.58	2.03411e+08	57971414	133658616	14.02	43.36	26.76	196644960	255313280	240963320	2.03411e+08	184808980	62694678	90593730	57971414	3.85845e+07	2.81364e+07	133658616	132645921	195906876	184047555	99593272	1
High	Master Protein	Q15155	BOS complex subunit NOMO1 OS=Homo sapiens OX=9606 GN=NOMO1 PE=1 SV=5	0	95.869	14	13	154	13	1222	134.2	5.81	313.74	13	0	0.492	0.775	0.985897	0.942873	28.61	32.15	305711012	119790437	204338784	24.89	34.77	20.66	2.94105e+08	335046674	243788103	305711012	461699826	131557092	1.93728e+08	119790437	73136242	111342518	1.85852e+08	236550814	2.74684e+08	204338784	162430670	1
High	Master Protein	P05387	Large ribosomal subunit protein P2 OS=Homo sapiens OX=9606 GN=RPLP2 PE=1 SV=1	0	95.58	80	9	95	9	115	11.7	4.54	332.83	9	0	0.702	0.947	0.837679	0.859347	51.79	41.17	122004050	1.3368e+08	180467862	25.07	42.17	23.26	71619982	114823228	147363218	141705684	122004050	136363978	180966799	1.3368e+08	66961362	67098386	182093977	180467862	222672494	157230121	113794211	1
High	Master Protein	P07384	Calpain-1 catalytic subunit OS=Homo sapiens OX=9606 GN=CAPN1 PE=1 SV=1	0	95.233	20	14	239	14	714	81.8	5.67	624.92	14	0	0.817	0.943	0.617763	0.859394	68.67	58.7	1403741108	701832131	955321426	10.82	39.75	27.72	1552101060	1518898756	1289952999	1403741108	1196032164	1140066553	1312224694	701832131	556118210	597457804	5.95566e+08	1197596936	1.2787e+09	955321426	876526972	1
High	Master Protein	P61106	Ras-related protein Rab-14 OS=Homo sapiens OX=9606 GN=RAB14 PE=1 SV=4	0	95.144	54	12	208	11	215	23.9	6.21	738.62	12	0	1.046	0.689	0.514433	0.971903	73.05	74.91	329947437	404790876	3.20965e+08	42.8	45.08	39.82	220879360	329947437	372040942	209138326	568800306	4.18185e+08	861564490	3.74246e+08	337160993	404790876	2.20256e+08	525665160	5.78244e+08	2.98278e+08	3.20965e+08	1
High	Master Protein	P48147	Prolyl endopeptidase OS=Homo sapiens OX=9606 GN=PREP PE=1 SV=2	0	94.938	24	14	140	14	710	80.6	5.86	340.98	14	0	0.633	0.873	0.800753	0.896226	69.88	61.26	838214129	893961089	1.12777e+09	16.74	23.98	18.05	6.72223e+08	1040061480	933149917	770100705	838214129	1.1597e+09	1.29741e+09	893961089	7.11887e+08	870944413	867584622	1226686204	1215270968	1.12777e+09	8.33263e+08	1
High	Master Protein	P11279	Lysosome-associated membrane glycoprotein 1 OS=Homo sapiens OX=9606 GN=LAMP1 PE=1 SV=3	0	94.829	14	7	230	7	417	44.9	8.75	624.37	7	0	0.418	0.856	0.992643	0.907067	131.65	118.48	808934432	4.03006e+08	8.10548e+08	13.5	52.82	14.44	815455965	905920074	808934432	6.14474e+08	8.05189e+08	4.97241e+08	9.69512e+08	3.97845e+08	2.77795e+08	4.03006e+08	7.98055e+08	8.10548e+08	9.49079e+08	965095270	6.71237e+08	1
High	Master Protein	P04066	Tissue alpha-L-fucosidase OS=Homo sapiens OX=9606 GN=FUCA1 PE=1 SV=4	0	94.791	27	10	166	10	466	53.7	6.84	376.82	10	0	1.618	2.442	0.18063	0.203528	88.41	92.3	1.68828e+08	485180425	581624156	34.37	34.72	30.96	256252573	294692068	159742364	131918523	1.68828e+08	4.93135e+08	568048528	3.23534e+08	2.12862e+08	485180425	556755104	581624156	7.10562e+08	746189181	2.92421e+08	1
High	Master Protein	Q13409	Cytoplasmic dynein 1 intermediate chain 2 OS=Homo sapiens OX=9606 GN=DYNC1I2 PE=1 SV=3	0	94.674	27	11	138	11	638	71.4	5.2	334.36	11	0	0.633	0.524	0.907244	0.974926	56.56	66.81	108881605	64068266	57827648	44.74	40.14	10.43	106284538	117053388	108881605	87798812	233557846	64068266	114208382	55414098	4.20727e+07	64855424	6.2921e+07	57827648	66282736	53012592	5.23226e+07	1
High	Master Protein	Q15056	Eukaryotic translation initiation factor 4H OS=Homo sapiens OX=9606 GN=EIF4H PE=1 SV=5	0	94.44	37	10	125	10	248	27.4	7.23	335.9	10	0	0.401	7.129	0.968789	0.00215394	63.2	86.17	57011063	1.72844e+08	168449217	47.91	50.62	30.8	40110506	57011063	77272150	39165327	114538832	189927701	314977994	1.72844e+08	7.85268e+07	123754768	81560747	129513046	1.99511e+08	168449217	178875458	1
High	Master Protein	P11177	Pyruvate dehydrogenase E1 component subunit beta, mitochondrial OS=Homo sapiens OX=9606 GN=PDHB PE=1 SV=3	0	94.291	35	12	183	12	359	39.2	6.65	397.9	12	0	0.416	0.613	0.997922	0.994002	61.3	57.86	6.81147e+08	256131604	4.02054e+08	24.7	48.05	28.12	6.81147e+08	791150586	526951888	545072164	935921576	3.53441e+08	575074580	251608670	1.75053e+08	256131604	303948139	500299746	4.02054e+08	502523989	260520415	1
High	Master Protein	P13797	Plastin-3 OS=Homo sapiens OX=9606 GN=PLS3 PE=1 SV=4	0	94.117	15	11	512	3	630	70.8	5.6	1344.33	11	0																												1
High	Master Protein	Q12913	Receptor-type tyrosine-protein phosphatase eta OS=Homo sapiens OX=9606 GN=PTPRJ PE=1 SV=3	0	94.072	13	13	102	13	1337	145.9	5.58	242.58	13	0	1.295	0.948	0.440871	0.859168	99.96	54.04	4.23848e+07	1.1101e+08	1.49369e+08	59.55	63.38	30.35		14333928	4.23848e+07	60527715		146093792	280293861	96899520	5.14205e+07	1.1101e+08	130719094	1.7456e+08	159320897	1.49369e+08	68042773	1
High	Master Protein	P13647	Keratin, type II cytoskeletal 5 OS=Homo sapiens OX=9606 GN=KRT5 PE=1 SV=3	0	93.876	28	18	209	9	590	62.3	7.74	512.84	18	2	0.531	0.7	0.948781	0.965868	94.95	93.76	548193570	98818254	199167462	37.89	70.39	48.36	494562937	583023520	548193570	504275162	1068744356	85997301	314903586	8.1176e+07	98818254	120823763	201552852	68099606	229134298	199167462	80691730	1
High	Master Protein	Q9Y277	Voltage-dependent anion-selective channel protein 3 OS=Homo sapiens OX=9606 GN=VDAC3 PE=1 SV=1	0	93.803	40	12	189	11	283	30.6	8.66	436.05	12	1	0.883	1.172	0.636569	0.777117	58.64	66.24	533887872	416762202	717738238	21.36	38.06	34.18	437896340	714344732	533887872	456352780	640106192	416762202	647353592	487799865	2.39794e+08	305384842	728243660	701502280	717738238	9.11406e+08	289644284	1
High	Master Protein	O14929	Histone acetyltransferase type B catalytic subunit OS=Homo sapiens OX=9606 GN=HAT1 PE=1 SV=2	0	93.443	21	6	112	6	419	49.5	5.69	381.53	6	0	0.177	0.307	0.507912	0.777865	54.77	45.51	438564500	40351329	16299944	16.22	56	37.66	403220474	566071586	445824800	377698246	438564500	69111159	79921166	40351329	23391065	2.24536e+07	25194133	11177932	16299944	23023926	11164665	1
High	Master Protein	P07686	Beta-hexosaminidase subunit beta OS=Homo sapiens OX=9606 GN=HEXB PE=1 SV=4	0	93.375	26	13	262	12	556	63.1	6.76	752.72	13	1	1.109	1.528	0.318847	0.564429	55.66	66.69	762623224	843251004	1.03524e+09	28.92	49.66	23.58	583533243	878444356	762623224	650723131	1179342472	1002913614	1873447044	818586156	549722380	843251004	1.03524e+09	1178840232	1034314546	1365577017	6.84516e+08	1
High	Master Protein	Q8NF50	Dedicator of cytokinesis protein 8 OS=Homo sapiens OX=9606 GN=DOCK8 PE=1 SV=3	0	93.174	10	17	122	17	2099	238.4	6.87	243.03	17	0	0.414	0.659	0.978316	0.979475	60.72	41.52	211178996	109006929	205403100	17.47	39.56	17.85	211178996	248708940	208330400	204109742	300553030	129480893	208015833	109006929	85006221	93266329	209632755	184913202	205906638	205403100	1.29954e+08	1
High	Master Protein	Q8NBJ5	Procollagen galactosyltransferase 1 OS=Homo sapiens OX=9606 GN=COLGALT1 PE=1 SV=1	0	92.796	25	17	327	17	622	71.6	7.31	801.34	17	0	0.294	0.262	0.907244	0.661522	63.84	65.85	1362211340	3.02932e+08	380636242	34.28	35.85	12.71	1362211340	1342544472	1445698152	1065980824	2432518944	364839001	510738339	242585880	216360150	3.02932e+08	316454609	408245531	383093535	380636242	304081609	1
High	Master Protein	P49821	NADH dehydrogenase [ubiquinone] flavoprotein 1, mitochondrial OS=Homo sapiens OX=9606 GN=NDUFV1 PE=1 SV=4	0	92.621	41	13	114	13	464	50.8	8.21	247.93	13	0	0.452	0.797	0.996914	0.930314	58.14	50.59	161150886	9.59706e+07	261259579	29.02	35.52	23.46	161150886	193480286	119604869	100806554	204972022	104514371	1.66081e+08	9.59706e+07	93977852	64589183	1.81486e+08	261259579	274346410	321152065	1.95436e+08	1
High	Master Protein	O95831	Apoptosis-inducing factor 1, mitochondrial OS=Homo sapiens OX=9606 GN=AIFM1 PE=1 SV=1	0	92.471	29	14	248	14	613	66.9	8.95	601.92	14	0	0.547	0.83	0.914733	0.913874	67.47	54.94	6.57866e+08	289270589	482772497	14.22	40.63	16.75	599982904	807659698	6.57866e+08	577529795	737984612	380261313	5.38706e+08	284683867	1.75669e+08	289270589	389245748	503665708	482772497	518424947	348726511	1
High	Master Protein	Q99615	DnaJ homolog subfamily C member 7 OS=Homo sapiens OX=9606 GN=DNAJC7 PE=1 SV=2	0	92.466	26	11	106	11	494	56.4	6.96	299.84	11	0	0.287	0.264	0.829138	0.666732	45.53	53.06	274382462	61075801	4.94547e+07	28.81	49.93	43.68	199079204	308979952	274382462	183586939	368260180	6.20663e+07	1.00306e+08	61075801	30813715	3.14524e+07	28392057	7.5055e+07	4.94547e+07	5.12282e+07	2.5579e+07	1
High	Master Protein	Q5VW32	BRO1 domain-containing protein BROX OS=Homo sapiens OX=9606 GN=BROX PE=1 SV=1	0	92.364	34	7	68	7	411	46.4	7.65	157.12	7	0	0.525	0.882	0.97961	0.889806	52.31	35.37	7.69215e+07	67152604	89189604	144.82	46.44	14.06	7.69215e+07	84111664	6.21328e+07	51211361	697130001	73401570	137409228	64239129	42565381	67152604	87487706	97328346	89189604	109565504	74692566	1
High	Master Protein	Q14764	Major vault protein OS=Homo sapiens OX=9606 GN=MVP PE=1 SV=4	0	92.35	24	14	81	14	893	99.3	5.48	147.88	14	0	1.427	1.188	0.417266	0.76794	29.93	65.44	2.56288e+07	101268770	8.48906e+07	61.76	41.91	47.43	40929830		16047815			110445880	131013462	82264744	3.04275e+07	101268770	105821028	77571038	8.48906e+07	1.71819e+08	48176355	1
High	Master Protein	Q92614	Unconventional myosin-XVIIIa OS=Homo sapiens OX=9606 GN=MYO18A PE=1 SV=3	0	91.767	7	9	72	9	2054	233	6.3	209.19	9	0	0.017	0.366	4.64267e-06	0.849816	127.65	56.49	77025920	2.14655e+06	3.14788e+07	60.78	139.86	30.99	8.28281e+07	142217263	18515696	77025920	5.31072e+07	28849974	159712					26911980	33466986	29608795	51205622	1
High	Master Protein	P16930	Fumarylacetoacetase OS=Homo sapiens OX=9606 GN=FAH PE=1 SV=2	0	91.263	37	12	274	12	419	46.3	6.95	763.79	12	0	0.437	0.597	0.973141	0.999292	47.51	49.43	1344441564	469319962	673231394	14.62	39.62	22.22	1057828161	1446909512	1344441564	1057830709	1364662379	520971479	857040558	4.20476e+08	315939957	469319962	5.03406e+08	775113187	673231394	903924260	6.08185e+08	1
High	Master Protein	O60884	DnaJ homolog subfamily A member 2 OS=Homo sapiens OX=9606 GN=DNAJA2 PE=1 SV=1	0	91.258	19	5	84	5	412	45.7	6.48	251.23	5	0	0.424	0.665	0.987352	0.979475	35.01	31.03	212911384	58728980	106500352	35.84	45.94	44.61	186595176	260253116	365882404	147394192	212911384	72622190	133986146	51384676	58728980	55609770	106500352	135178548	68431546	167705398	52351568	1
High	Master Protein	Q14005	Pro-interleukin-16 OS=Homo sapiens OX=9606 GN=IL16 PE=1 SV=4	0	91.164	13	13	75	13	1332	141.7	8.06	179.62	13	0	2.377		0.121257		66.22		6.98198e+06	45369490	88449347	13.3	44.96	17.9	7.67274e+06			6353415		53397044	96985702	45369490	4.24262e+07	35040407	78616300	95415812	94178224	88449347	59342844	1
High	Master Protein	Q15437	Protein transport protein Sec23B OS=Homo sapiens OX=9606 GN=SEC23B PE=1 SV=2	0	91.135	17	10	129	7	767	86.4	6.89	275.22	10	4	0.775	1.405	0.782105	0.63522	79.68	86.99	83007689	1.35367e+08	2.48196e+08	52.72	22.39	20.95	74332496	55817980	159401828	83007689	193078013	1.20592e+08	1.99118e+08	1.41896e+08	1.22041e+08	1.35367e+08	1.84262e+08	290686745	2.54929e+08	2.48196e+08	178334920	1
High	Master Protein	P52292	Importin subunit alpha-1 OS=Homo sapiens OX=9606 GN=KPNA2 PE=1 SV=1	0	91.095	22	6	74	6	529	57.8	5.4	235.5	6	0	0.105	0.143	0.0879487	0.189004	40.47	84.45	395149228	2.35826e+07	50266532	23.3	60.17	64.6	395149228	573662914	445791410	373494444	313619952	2.35826e+07	64865436	22647201	3.09196e+07	16998005	1.79918e+07	57906269	50266532	6.45053e+07	6.88911e+06	1
High	Master Protein	Q7Z2W4	Zinc finger CCCH-type antiviral protein 1 OS=Homo sapiens OX=9606 GN=ZC3HAV1 PE=1 SV=3	0	90.835	21	12	130	12	902	101.4	8.4	322.87	12	0	0.307	0.364	0.857009	0.849346	53.77	52.56	154272740	4.49532e+07	5.51729e+07	8.89	34.8	32.34	165599660	183062514	154272740	146512240	153719934	4.31275e+07	80689548	4.49532e+07	3.40594e+07	5.34828e+07	5.51729e+07	9.34953e+07	71447523	4.47598e+07	4.75269e+07	1
High	Master Protein	Q9NRK6	ATP-binding cassette sub-family B member 10, mitochondrial OS=Homo sapiens OX=9606 GN=ABCB10 PE=1 SV=2	0	90.723	20	12	99	12	738	79.1	9.85	272.53	12	0	0.594	0.941	0.924551	0.859869	38.14	60.65	143398989	52499721	193694523	27.21	54.55	27.25	143398989	197233674	1.03121e+08	206847598	141264661	103033577	140744832	52499721	43941900	4.90159e+07	1.40129e+08	193694523	202706799	205739102	1.01663e+08	1
High	Master Protein	Q15418	Ribosomal protein S6 kinase alpha-1 OS=Homo sapiens OX=9606 GN=RPS6KA1 PE=1 SV=2	0	90.628	24	15	116	8	735	82.7	7.83	252.74	15	6	0.842	1.335	0.741727	0.675512	64.81	54.05	190880714	1.09664e+08	2.80482e+08	24.45	46.54	24.45	165895751	224369540	190880714	154670970	277166506	132923334	242394020	108339545	1.09664e+08	81323717	314155459	332749597	255757376	2.80482e+08	164319941	1
High	Master Protein	O14744	Protein arginine N-methyltransferase 5 OS=Homo sapiens OX=9606 GN=PRMT5 PE=1 SV=4	0	90.285	24	12	148	12	637	72.6	6.29	365.53	12	0	0.318	0.435	0.924551	0.9183	52.67	50.81	604139528	270892137	341033242	19.4	29.73	19.25	604139528	742669348	541451580	572330312	844688812	222876171	373907307	299069422	163933928	270892137	2.77569e+08	341033242	389670564	374003208	243829982	1
High	Master Protein	P61088	Ubiquitin-conjugating enzyme E2 N OS=Homo sapiens OX=9606 GN=UBE2N PE=1 SV=1	0	90.274	80	11	197	11	152	17.1	6.57	517.59	11	0	0.265	0.279	0.857009	0.708743	74.79	81.15	1173469640	2.90857e+08	3.7217e+08	14.83	44.73	20.26	1039438508	1361738908	1173469640	922227636	1227425154	315601509	5.8922e+08	2.90857e+08	1.96807e+08	2.77777e+08	3.50353e+08	4.65052e+08	3.7217e+08	3.75775e+08	258234346	1
High	Master Protein	Q7L1Q6	eIF5-mimic protein 2 OS=Homo sapiens OX=9606 GN=BZW1 PE=1 SV=1	0	89.976	26	10	163	10	419	48	5.92	411.76	10	0	0.685	0.69	0.844643	0.970767	56.9	58.53	373785700	243144332	231419114	13.65	24.21	22.49	3.33819e+08	4.3248e+08	373785700	308431056	405067292	264870438	3.60333e+08	243144332	189717125	238627822	2.09898e+08	231419114	275706040	321866048	183194483	1
High	Master Protein	P32942	Intercellular adhesion molecule 3 OS=Homo sapiens OX=9606 GN=ICAM3 PE=1 SV=2	0	89.936	19	13	303	13	547	59.5	5.43	743.31	13	0	5.18	6.055	4.47302e-05	0.00508913	91.36	66.36	2.20596e+08	1.18199e+09	1596882769	29.86	38.56	22.72	2.20596e+08	307728168	1.73473e+08	2.17751e+08	361991982	1172322080	2.29092e+09	1.18199e+09	8.74924e+08	1.57848e+09	1.38503e+09	2122919676	2049853520	1596882769	1278814846	1
High	Master Protein	P04632	Calpain small subunit 1 OS=Homo sapiens OX=9606 GN=CAPNS1 PE=1 SV=1	0	89.893	52	7	123	7	268	28.3	5.2	300.1	7	0	0.788	0.722	0.788587	0.960613	63.28	86.13	107622051	8.09738e+07	8.18766e+07	38.81	46.27	49.63	45868796	57012562	119363898	112994886	107622051	95190498	145992659	8.09738e+07	3.3388e+07	8.01781e+07	35105565	8.18766e+07	1.57306e+08	75236501	9.78444e+07	1
High	Master Protein	P04839	Cytochrome b-245 heavy chain OS=Homo sapiens OX=9606 GN=CYBB PE=1 SV=2	0	89.725	17	10	425	10	570	65.3	8.63	891.96	10	0	1.227	1.805	0.231295	0.436011	84.74	51.93	990892248	1260514287	1766439013	21.12	26.3	32.6	990892248	1.3424e+09	895556475	819980778	1.23345e+09	1260514287	2.08709e+09	1.22708e+09	1.16787e+09	1.6361e+09	1.2965e+09	2843430632	2404807530	1766439013	1.52471e+09	1
High	Master Protein	Q99729	Heterogeneous nuclear ribonucleoprotein A/B OS=Homo sapiens OX=9606 GN=HNRNPAB PE=1 SV=2	0	89.66	36	15	398	14	332	36.2	8.21	913.23	15	0	0.223	0.259	0.764999	0.649207	69.92	72.49	1829142236	317362878	422816344	27.72	33.33	23.37	1829142236	2079346296	1745364576	1563377078	3001378464	317362878	5.48569e+08	2.77872e+08	2.6332e+08	3.29238e+08	3.12646e+08	4.64048e+08	422816344	474113157	2.73709e+08	1
High	Master Protein	Q9H299	SH3 domain-binding glutamic acid-rich-like protein 3 OS=Homo sapiens OX=9606 GN=SH3BGRL3 PE=1 SV=1	0	89.537	78	6	280	6	93	10.4	4.93	599.11	6	0	1.068	1.327	0.448223	0.67921	78.36	73.92	4.7866e+08	5.38313e+08	5.69421e+08	22.25	32.84	21.94	4.7866e+08	4.98437e+08	414313403	459066037	707414347	826974480	7.10727e+08	4.52034e+08	3.61257e+08	5.38313e+08	522059801	6.90968e+08	6.63135e+08	5.69421e+08	3.80295e+08	1
High	Master Protein	P18754	Regulator of chromosome condensation OS=Homo sapiens OX=9606 GN=RCC1 PE=1 SV=1	0	89.08	41	10	161	10	421	44.9	7.52	442.26	10	0	0.5	0.535	0.987352	0.978962	52.96	39.81	3.03756e+08	1.08377e+08	1.44609e+08	19.31	52.85	21.11	3.01701e+08	3.03756e+08	3.06814e+08	2.56642e+08	4.21626e+08	1.08377e+08	2.74802e+08	1.03455e+08	1.05212e+08	1.15031e+08	1.20611e+08	1.44609e+08	1.45034e+08	1.88697e+08	1.11273e+08	1
High	Master Protein	P84098	Large ribosomal subunit protein eL19 OS=Homo sapiens OX=9606 GN=RPL19 PE=1 SV=1	0	88.948	34	10	210	10	196	23.5	11.47	540.01	10	0	0.212	0.18	0.72591	0.350964	49.18	39.22	1.62437e+09	309277704	2.81656e+08	23.88	42.92	14.7	1616456420	1884250511	1.62437e+09	1550419737	2.61968e+09	326640516	639024206	302650139	245089836	309277704	2.36994e+08	319863896	293865960	2.81656e+08	2.24296e+08	1
High	Master Protein	Q6XQN6	Nicotinate phosphoribosyltransferase OS=Homo sapiens OX=9606 GN=NAPRT PE=1 SV=2	0	88.862	19	8	82	8	538	57.5	5.68	217.85	8	0	0.589	1.285	0.930387	0.708098	98.8	80.24	155257326	114575259	258640716	15.58	59.72	50.91	155257326	188857048	149751854	124845429	176211736	127559064	270455658	114575259	52979682	111051612	72738165	298222992	258640716	312744812	123012090	1
High	Master Protein	O00487	26S proteasome non-ATPase regulatory subunit 14 OS=Homo sapiens OX=9606 GN=PSMD14 PE=1 SV=1	0	88.727	38	6	93	6	310	34.6	6.52	302	6	0	0.398	0.593	0.968122	0.997727	66.66	36.66	164536409	56674659	1.00586e+08	21.12	62.28	19.82	164536409	215456456	137155585	137658026	202117548	56674659	169974660	7.08339e+07	5.16148e+07	55152749	96624737	126002827	97362958	147579086	1.00586e+08	1
High	Master Protein	Q9Y5M8	Signal recognition particle receptor subunit beta OS=Homo sapiens OX=9606 GN=SRPRB PE=1 SV=3	0	88.335	30	7	130	7	271	29.7	9.04	436.31	7	0	0.338	0.426	0.914733	0.913699	37.6	50.41	345980050	103311920	178954358	23.38	41.13	30.56	284556636	353622420	345980050	296985906	493290472	109085706	187719476	79637793	74003818	103311920	141721689	178954358	260920515	235955388	128490902	1
High	Master Protein	P61224	Ras-related protein Rap-1b OS=Homo sapiens OX=9606 GN=RAP1B PE=1 SV=1	0	88.147	53	11	425	2	184	20.8	5.78	1106.02	11	7	0.578	0.903	0.857009	0.883569	65.14	52.74	1690478769	6.50628e+08	1350632851	17.22	38.25	17.22	1690478769	2.24197e+09	1.85616e+09	1672669213	1412578976	816759583	1242252346	6.50599e+08	4.70371e+08	6.50628e+08	1086614143	1350632851	1.42726e+09	1.38252e+09	939072643	1
High	Master Protein	Q6P2E9	Enhancer of mRNA-decapping protein 4 OS=Homo sapiens OX=9606 GN=EDC4 PE=1 SV=1	0	88.099	9	8	68	8	1401	151.6	5.86	168.52	8	0	0.508	0.704	0.992643	0.965868	45.8	32.31	4.20798e+07	19900430	24687944	39.05	55.51	63.15	32183252	37775968	46873932	74228028		3.57889e+07	4266460	18182754	19900430	24337693	480564	33107066	24687944	42193002	22656032	1
High	Master Protein	Q9Y3L3	SH3 domain-binding protein 1 OS=Homo sapiens OX=9606 GN=SH3BP1 PE=1 SV=3	0	88.052	18	11	169	11	701	75.7	6.77	457.64	11	0	1.387	1.75	0.296337	0.461927	60.86	49.1	165358898	504092670	636290250	11.8	20.43	23.46	166462181	198984348	165358898	145628124	158580934	632949186	561170478	504092670	368930135	441487693	636290250	895333464	734198708	593284468	479470494	1
High	Master Protein	Q14839	Chromodomain-helicase-DNA-binding protein 4 OS=Homo sapiens OX=9606 GN=CHD4 PE=1 SV=2	0	87.887	10	17	114	17	1912	217.9	5.86	292.06	17	0	0.327	0.361	0.948781	0.846088	34.35	55.23	2315157983	8.02234e+08	822400183	12.92	41.87	22.9	2035384272	2458525928	2315157983	2049714389	2752238198	7.89613e+08	1.55966e+09	8.02234e+08	5.71241e+08	802343794	723592711	1215729399	9.96183e+08	822400183	7.45023e+08	1
High	Master Protein	P51149	Ras-related protein Rab-7a OS=Homo sapiens OX=9606 GN=RAB7A PE=1 SV=1	0	87.878	57	11	190	11	207	23.5	6.7	464.88	11	0	0.39	0.494	0.999226	0.959996	60.63	54.7	972059186	5.19943e+08	562229681	19.44	40.93	31.54	972059186	1068022476	1027458748	624366692	869717648	5.52523e+08	949727062	5.19943e+08	333124487	467214475	619889220	562229681	525067712	7.21672e+08	265295507	1
High	Master Protein	O60826	Coiled-coil domain-containing protein 22 OS=Homo sapiens OX=9606 GN=CCDC22 PE=1 SV=1	0	87.57	27	11	71	11	627	70.7	6.74	199.14	11	0	0.609	2.573	0.942648	0.17343	26.83	6.05	16837320	41016816	79778348		35.31	27.1				16837320		39666334	73375619	30486037	4.54766e+07	41016816	72348008	79778348	122227670	110433170	67045204	1
High	Master Protein	P00739	Haptoglobin-related protein OS=Homo sapiens OX=9606 GN=HPR PE=2 SV=2	0	87.492	28	12	214	2	348	39	7.09	575.89	12	0	100	100	8.24176e-17	7.71538e-17				47859984	58500936		32.23	41.18						47859984	84689960	39723244	47694468	51779656	58500936	102043712	68186280	42728852	38052204	1
High	Master Protein	O95202	Mitochondrial proton/calcium exchanger protein OS=Homo sapiens OX=9606 GN=LETM1 PE=1 SV=1	0	87.459	19	12	138	12	739	83.3	6.7	392.99	12	0	0.528	0.878	0.955203	0.892075	53.96	52.27	405600980	94284455	183867969	20.6	53.75	44.73	413298386	573369466	405600980	353251387	372322578	176530740	240289082	87368599	7.15709e+07	94284455	150340230	3.76279e+08	328201386	151496470	183867969	1
High	Master Protein	P0DP25	Calmodulin-3 OS=Homo sapiens OX=9606 GN=CALM3 PE=1 SV=1	0	87.336	60	7	140	7	149	16.8	4.22	310.11	7	0	1.178	2.135	0.486739	0.302054	73.65	74.71	90033270	261079942	346071127	58.48	32.75	26.77	61503872	163463138	34423232	90033270	1.70416e+08	3.06697e+08	381733394	261079942	1.52702e+08	220068575	4.90988e+08	468305543	346071127	341470890	244751108	1
High	Master Protein	Q9NTJ3	Structural maintenance of chromosomes protein 4 OS=Homo sapiens OX=9606 GN=SMC4 PE=1 SV=2	0	87.279	15	15	46	15	1288	147.1	6.79	93.37	15	0	0.164	0.425	0.507711	0.913699	49.95	63.23	41301741	5370412	12317362	60.48	118.78	57.82	41301741	44952688	25096024	24186024	91688314	5370412	30959286	2.5795e+06	8001101	3.17874e+06	12317362	22996196	6986506			1
High	Master Protein	Q99459	Cell division cycle 5-like protein OS=Homo sapiens OX=9606 GN=CDC5L PE=1 SV=2	0	87.035	19	12	92	12	802	92.2	8.18	272.62	12	0	0.457	0.775	0.996914	0.942873	64.63	48.63	320436658	88699692	153338967	7.82	41.83	12.91	280632824	325982070	320436658	349900602	316086119	1.1095e+08	182628843	88699692	7.02844e+07	82521036	171085585	153338967	135400210	187451529	147217958	1
High	Master Protein	Q5VYK3	Proteasome adapter and scaffold protein ECM29 OS=Homo sapiens OX=9606 GN=ECPAS PE=1 SV=2	0	87.011	11	15	72	15	1845	204.2	7.12	164.6	15	0	0.374	0.377	0.968789	0.858421	68.51	50.32	437124162	163996502	152200066	19.93	42.73	21.65	369331018	529241208	437124162	329942156	511873212	171004129	270481464	163996502	9.20091e+07	112735878	1.8359e+08	190006131	152200066	140708951	107684225	1
High	Master Protein	Q13724	Mannosyl-oligosaccharide glucosidase OS=Homo sapiens OX=9606 GN=MOGS PE=1 SV=5	0	87.011	17	12	175	12	837	91.9	8.9	521.63	12	0	0.382	0.799	0.968955	0.92928	50.81	43.05	394772324	182686920	314434055	10.66	48.05	29.12	429382700	479620347	394772324	374127164	378977624	299217376	397740373	1.44314e+08	1.41936e+08	182686920	314434055	422370163	429763042	293962170	198373461	1
High	Master Protein	O75534	Cold shock domain-containing protein E1 OS=Homo sapiens OX=9606 GN=CSDE1 PE=1 SV=2	0	86.978	25	18	103	18	798	88.8	6.25	192.72	18	0	0.318	0.391	0.924551	0.876389	57.47	50.15	861123620	57418739	5.99754e+07	23.51	54.76	19.2	752292108	1080957136	861123620	753723196	1255632872	50369706	129438370	58617610	36140956	57418739	53604351	79813522	5.99754e+07	65161338	4.94118e+07	1
High	Master Protein	P61163	Alpha-centractin OS=Homo sapiens OX=9606 GN=ACTR1A PE=1 SV=1	0	86.878	42	13	148	13	376	42.6	6.64	342.51	13	0	1.009	0.996	0.610511	0.843162	67.52	57.5	1.85666e+08	256927298	249171632	22.78	41.32	31.82	1.61062e+08	1.85666e+08	1.9279e+08	116422013	223725530	256927298	4.65299e+08	293292889	147493594	242792152	211319952	307033680	249171632	3.96002e+08	179886274	1
High	Master Protein	P15880	Small ribosomal subunit protein uS5 OS=Homo sapiens OX=9606 GN=RPS2 PE=1 SV=2	0	86.867	48	14	331	14	293	31.3	10.24	807.09	14	0	0.302	0.329	0.919026	0.805359	41.52	36.29	3138605477	9.64856e+08	1122343072	21.72	43.77	27.86	3138605477	3987369107	2975293796	2872842026	4643808348	9.64856e+08	2036183072	1082264170	752627649	9.443e+08	803126195	1508182090	1528107455	1122343072	938995480	1
High	Master Protein	P45880	Voltage-dependent anion-selective channel protein 2 OS=Homo sapiens OX=9606 GN=VDAC2 PE=1 SV=2	0	86.851	43	11	337	11	294	31.5	7.56	891.45	11	0	0.889	1.211	0.523925	0.757854	60.42	46.16	899146062	7.91184e+08	1.33581e+09	21.84	49.75	25.79	899146062	1212575428	8.54916e+08	817232704	1297808284	1040858388	1.71788e+09	7.91184e+08	4.71792e+08	7.37542e+08	899420188	1.518e+09	1.33581e+09	1.42726e+09	8.46452e+08	1
High	Master Protein	P05556	Integrin beta-1 OS=Homo sapiens OX=9606 GN=ITGB1 PE=1 SV=2	0	86.828	20	14	204	14	798	88.4	5.39	444.31	14	0	0.724	0.85	0.793971	0.90928	60.32	43.31	539097356	325166338	470274535	14.41	49.09	10.83	539097356	483057409	518084854	581043792	693455476	540738828	715511753	2.98136e+08	2.12607e+08	325166338	410077080	470274535	4.83539e+08	489172065	3.81103e+08	1
High	Master Protein	Q07955	Serine/arginine-rich splicing factor 1 OS=Homo sapiens OX=9606 GN=SRSF1 PE=1 SV=2	0	86.767	49	15	319	15	248	27.7	10.36	783.73	15	0	0.272	0.192	0.876923	0.408868	55.97	60.33	2362541186	631597946	3.14725e+08	29.98	60.31	43.38	2362541186	2413653610	2287785413	1997208678	3975635270	359085378	1506279614	708768544	631597946	503894320	3.14725e+08	531863181	691059424	2.99712e+08	270719919	1
High	Master Protein	P31689	DnaJ homolog subfamily A member 1 OS=Homo sapiens OX=9606 GN=DNAJA1 PE=1 SV=2	0	86.721	35	10	129	10	397	44.8	7.08	333.31	10	0	0.234	0.349	0.714911	0.83828	68.17	50	2.88383e+08	39411471	125627467	20.39	50.92	56.42	2.88383e+08	361860685	3.92488e+08	2.34459e+08	285376192	6.21153e+07	9.53884e+07	30582149	35549532	39411471	90467361	135990813	264321921	125627467	6.51797e+07	1
High	Master Protein	Q96T76	MMS19 nucleotide excision repair protein homolog OS=Homo sapiens OX=9606 GN=MMS19 PE=1 SV=2	0	86.436	9	5	45	5	1030	113.2	6.35	134.41	5	0	0.621	0.01	0.925144	7.71538e-17	79.79		1.84477e+07	10448298		49.32	65.14		8.08792e+06	1.59344e+07	1.97738e+07	3.42877e+07	1.84477e+07	3.67757e+06	5940489	21996770	10448298	18153112						1
High	Master Protein	Q86XP3	ATP-dependent RNA helicase DDX42 OS=Homo sapiens OX=9606 GN=DDX42 PE=1 SV=1	0	86.121	18	13	95	13	938	102.9	7.02	243.95	13	0	0.291	0.381	0.878897	0.86074	103.9	47.27	369986520	249408202	52358748	19.83	47.96	50.48	405712484	511504860	362029620	301946466	369986520	286699022	502888991	179577712	1.75955e+08	249408202	52358748	32861976	39284084	109634554	75754245	1
High	Master Protein	Q14568	Heat shock protein HSP 90-alpha A2 OS=Homo sapiens OX=9606 GN=HSP90AA2P PE=1 SV=2	0	86.081	30	10	930	1	343	39.3	4.65	1292.32	10	0																												1
High	Master Protein	Q4V328	GRIP1-associated protein 1 OS=Homo sapiens OX=9606 GN=GRIPAP1 PE=1 SV=2	0	86.005	23	15	96	15	841	95.9	5.11	221.68	15	0	0.639	0.741	0.924346	0.95138	50.62	42.72	51856527	8.20013e+07	116280899	51.36	24.93	16.21	64949014	27615718	51856527	21716640	83057138	8.20013e+07	95732964	67412684	48189032	8.97048e+07	9.41539e+07	133376894	116280899	90488873	118109173	1
High	Master Protein	P06493	Cyclin-dependent kinase 1 OS=Homo sapiens OX=9606 GN=CDK1 PE=1 SV=3	0	85.906	50	11	115	9	297	34.1	8.4	317.91	11	0	0.223	0.189	0.706518	0.396388	57.65	82.01	3.93261e+08	72143926	7.57378e+07	20.74	15.1	15.64	363736187	585404702	3.93261e+08	421650281	386689688	6.94187e+07	72143926	81734864	56331150	83707096	57830438	8.88034e+07	7.57378e+07	7.90918e+07	6.8778e+07	1
High	Master Protein	P53992	Protein transport protein Sec24C OS=Homo sapiens OX=9606 GN=SEC24C PE=1 SV=3	0	85.685	18	15	192	15	1094	118.2	7.06	484.23	15	0	0.748	0.81	0.821726	0.92497	65.74	57.38	200425190	208934432	2.74448e+08	31.61	32.31	24.59	104518182	200425190	231784470	173089864	267207296	2.51927e+08	323890325	1.94762e+08	1.30389e+08	208934432	1.92592e+08	287034498	327127130	2.74448e+08	184234197	1
High	Master Protein	P62316	Small nuclear ribonucleoprotein Sm D2 OS=Homo sapiens OX=9606 GN=SNRPD2 PE=1 SV=1	0	85.605	50	8	176	8	118	13.5	9.91	478.1	8	0	0.195	0.238	0.657518	0.580549	38.34	56.43	926594908	145413889	213363678	11.05	21.8	28.45	925163352	1127061650	978699060	840194810	926594908	145413889	204623138	1.49064e+08	122978705	126974724	156659090	142926710	280686471	252736632	213363678	1
High	Master Protein	P61604	10 kDa heat shock protein, mitochondrial OS=Homo sapiens OX=9606 GN=HSPE1 PE=1 SV=2	0	85.243	88	14	507	14	102	10.9	8.92	1252.75	14	0	0.289	0.406	0.900338	0.889806	49.44	45.93	3658729379	9.31495e+08	1065807103	18.04	39.88	26.28	3658729379	3670170623	3305379610	2.743e+09	4516776876	1.33037e+09	1623203273	7.21487e+08	6.36888e+08	9.31495e+08	1.05887e+09	1.78173e+09	1.51162e+09	1065807103	1.03407e+09	1
High	Master Protein	P15170	Eukaryotic peptide chain release factor GTP-binding subunit ERF3A OS=Homo sapiens OX=9606 GN=GSPT1 PE=1 SV=1	0	85.226	39	13	134	6	499	55.7	5.62	343.69	13	6	0.225	0.28	0.767324	0.711407	97.05	61.71	7.74409e+08	1.50033e+08	116146909	27.69	26.26	25.51	6.56209e+08	8.22418e+08	7.74409e+08	5.66939e+08	1.14154e+09	1.19296e+08	2.2162e+08	1.50033e+08	1.27317e+08	180387270	115321415	146056558	142343464	116146909	70670471	1
High	Master Protein	P09543	2',3'-cyclic-nucleotide 3'-phosphodiesterase OS=Homo sapiens OX=9606 GN=CNP PE=1 SV=2	0	85.22	21	7	64	6	421	47.5	9.07	200.04	7	0	100	100	8.24176e-17	7.71538e-17				14784036	39532772													14784036		39532772				1
High	Master Protein	P54709	Sodium/potassium-transporting ATPase subunit beta-3 OS=Homo sapiens OX=9606 GN=ATP1B3 PE=1 SV=1	0	85.157	52	10	177	10	279	31.5	8.35	467.79	10	0	0.442	0.72	0.992643	0.96132	68.82	55.91	639684152	293606857	518988292	35.19	50.21	22.34	611623507	639684152	613847528	651657434	1215249178	305349552	660040400	273969601	220040791	293606857	360256251	652597512	5.19734e+08	518988292	425665400	1
High	Master Protein	P17655	Calpain-2 catalytic subunit OS=Homo sapiens OX=9606 GN=CAPN2 PE=1 SV=6	0	85.138	19	9	48	9	700	79.9	4.98	117.12	9	0	1.068	1.289	0.618973	0.705665	48.94	67.42	76247000	74999897	9.65019e+07	20.27	38.92	54.73	76247000	93647200	65986372	67554194	103354204	74999897	138609562	70665205	50388007	99057336	78005161	139805209	119384608		2.70222e+07	1
High	Master Protein	Q9P0L0	Vesicle-associated membrane protein-associated protein A OS=Homo sapiens OX=9606 GN=VAPA PE=1 SV=3	0	85.12	42	11	219	10	249	27.9	8.62	605.47	11	1	0.561	0.694	0.914733	0.967277	73.21	67.52	6.19482e+08	297528405	280114419	16.94	45.44	51.73	6.19482e+08	707973394	574272226	454844644	698486157	204562147	579578369	406918638	2.19871e+08	297528405	253971916	585710423	4.50344e+08	280114419	1.36879e+08	1
High	Master Protein	Q9H845	Complex I assembly factor ACAD9, mitochondrial OS=Homo sapiens OX=9606 GN=ACAD9 PE=1 SV=1	0	85.017	19	8	89	8	621	68.7	7.96	215.55	8	0	0.42	0.502	0.985633	0.96132	32.51	61.64	37290108	2.06736e+07	4.71232e+07	78.65	33.4	35.24	13499726	81815450	37290108	11918456	88334139	14417689	20903325	2.06736e+07	8276136	21442519	8.9245e+07	4.71232e+07	4.16721e+07	69299888	4.39555e+07	1
High	Master Protein	Q86V81	THO complex subunit 4 OS=Homo sapiens OX=9606 GN=ALYREF PE=1 SV=3	0	84.472	38	6	115	6	257	26.9	11.15	349.89	6	0	0.362	0.395	0.954009	0.883124	117.04	110.62	387761354	140337792	1.36555e+08	23.4	42.36	34.84	379319252	407545200	387761354	343530964	594436182	135992218	317178832	1.85866e+08	1.37298e+08	140337792	1.16609e+08	201014850	254141844	1.36555e+08	1.29363e+08	1
High	Master Protein	Q9H0U4	Ras-related protein Rab-1B OS=Homo sapiens OX=9606 GN=RAB1B PE=1 SV=1	0	84.357	52	11	225	5	201	22.2	5.73	589.36	11	0	0.87	1.114	0.706518	0.795832	80.21	81.43	137124530	9.88701e+07	163169494	39.36	32.08	81.78	137124530	117873136	155494090	9.32e+07	247661702	1.21585e+08	155682720	74936234	76682092	9.88701e+07	116029864	163169494	570362406	1.69237e+08	143220237	1
High	Master Protein	O75396	Vesicle-trafficking protein SEC22b OS=Homo sapiens OX=9606 GN=SEC22B PE=1 SV=5	0	84.331	48	10	143	10	215	24.7	8.51	394.06	10	0	0.985	1.086	0.634057	0.805359	42.2	38.53	240687104	187103772	275941626	17.01	46.71	26.7	199409058	254400384	251569310	167594212	240687104	187103772	356135534	213641766	107271441	149354932	275941626	320680262	275334948	2.94025e+08	140992268	1
High	Master Protein	Q92882	Osteoclast-stimulating factor 1 OS=Homo sapiens OX=9606 GN=OSTF1 PE=1 SV=2	0	84.129	38	7	156	7	214	23.8	5.68	492.17	7	0	1.06	1.429	0.48808	0.624212	56.29	65.54	323472342	618650282	733910868	21.47	37.12	34.68	281017128	454006664	319495808	439961492	323472342	629573258	1007780320	610786796	340009962	618650282	391359456	1118764792	928356143	733910868	727567768	1
High	Master Protein	P24539	ATP synthase F(0) complex subunit B1, mitochondrial OS=Homo sapiens OX=9606 GN=ATP5PB PE=1 SV=2	0	84.064	34	10	156	10	256	28.9	9.36	405.4	10	0	0.763	1.241	0.767369	0.733666	73.09	80.58	448694053	365273181	449799650	15.76	41.54	33.48	379321466	365417908	448694053	534443263	471406374	428426386	6.83511e+08	365273181	2.27574e+08	339542413	3.2697e+08	645134446	707518894	449799650	3.74224e+08	1
High	Master Protein	P27635	Large ribosomal subunit protein uL16 OS=Homo sapiens OX=9606 GN=RPL10 PE=1 SV=5	0	84.045	45	9	220	9	214	24.6	10.08	468.39	9	0	0.267	0.322	0.862354	0.795832	51.7	42.12	1575281440	397700648	4.62266e+08	17.9	51.8	17.02	1548103366	1900735692	1575281440	1377384056	2137205120	408779176	864219357	397700648	2.74453e+08	3.27553e+08	4.62266e+08	526331144	514156364	408242772	3.41864e+08	1
High	Master Protein	Q12907	Vesicular integral-membrane protein VIP36 OS=Homo sapiens OX=9606 GN=LMAN2 PE=1 SV=1	0	83.998	28	10	133	10	356	40.2	6.95	396.13	10	0	0.849	0.726	0.636569	0.959578	59.32	65.48	601947592	5.27281e+08	378576898	37.99	61.92	25.63	457265004	664215420	601947592	510048236	1094753344	544400637	1294444354	5.27281e+08	3.13001e+08	438559073	4.40346e+08	399426191	344027181	378576898	2.03807e+08	1
High	Master Protein	P17252	Protein kinase C alpha type OS=Homo sapiens OX=9606 GN=PRKCA PE=1 SV=4	0	83.956	19	10	107	7	672	76.7	7.05	207.97	10	4	0.806	1.275	0.78951	0.711407	77.36	84.78	101573290	7.57963e+07	127901676	27.23	48.25	19.03	117181875	119206416	92880700	53992420	101573290	7.57852e+07	1.78979e+08	9.10404e+07	7.57963e+07	6.36174e+07	1.03616e+08	129522926	127901676	1.7125e+08	121328516	1
High	Master Protein	P62834	Ras-related protein Rap-1A OS=Homo sapiens OX=9606 GN=RAP1A PE=1 SV=1	0	83.944	45	10	392	1	184	21	6.67	1017.73	10	0	0.499	0.39	0.992643	0.876389	16.48	24.87	32266768	16116579	1.25785e+07		49.21	40.03					32266768	14584934	35918396	18131732	12021042	16116579	5502902	13653716	16771390	11587965		1
High	Master Protein	P23634	Plasma membrane calcium-transporting ATPase 4 OS=Homo sapiens OX=9606 GN=ATP2B4 PE=1 SV=2	0	83.887	13	10	51	4	1241	137.8	6.6	129.49	10	1	0.622	0.696	0.942648	0.965868	25.42	27.56	37650436	2.54003e+07	31871034	16.75	38.48	19.1	37650436	37064684	36901120	53115176	41082492	47020156		23002118	22274628	28048480	25683464	36459756	35121800	31871034	23188054	1
High	Master Protein	P51570	Galactokinase OS=Homo sapiens OX=9606 GN=GALK1 PE=1 SV=1	0	83.5	34	11	108	11	392	42.2	6.46	299.03	11	0	0.529	0.62	0.968789	0.994002	66.54	42.09	247717161	145014000	1.9851e+08	23.31	53.74	24.24	182185307	328855870	247717161	217675906	299138800	145014000	345978577	172853715	101506468	132455691	1.9851e+08	248422150	193355284	230846462	122826509	1
High	Master Protein	P08621	U1 small nuclear ribonucleoprotein 70 kDa OS=Homo sapiens OX=9606 GN=SNRNP70 PE=1 SV=2	0	83.37	33	15	204	15	437	51.5	9.94	432.6	15	0	0.402	0.519	0.998454	0.971829	52.84	45.79	902790374	3.76794e+08	597168972	25.34	34.1	15.23	864712882	955826624	902790374	705997465	1358336240	3.76794e+08	637269218	277119504	328318739	4.15935e+08	443455693	680292200	617499805	5.54536e+08	597168972	1
High	Master Protein	Q96FW1	Ubiquitin thioesterase OTUB1 OS=Homo sapiens OX=9606 GN=OTUB1 PE=1 SV=2	0	83.085	30	7	161	7	271	31.3	4.94	461.04	7	0	0.306	0.496	0.913592	0.961044	107.82	85.24	762757888	81097883	1.37819e+08	17.8	55.28	28.43	762757888	1026165064	741322862	975288632	695725656	81097883	1.93214e+08	7.77066e+07	5.03699e+07	9.38575e+07	1.37819e+08	184025320	121348783	206215440	1.04529e+08	1
High	Master Protein	Q8IY67	Ribonucleoprotein PTB-binding 1 OS=Homo sapiens OX=9606 GN=RAVER1 PE=1 SV=1	0	83.012	27	9	94	9	606	63.8	8.48	271.07	9	0	0.513	0.577	0.985897	0.994002	87.04	46.12	134422364	27469360	34281611	18.8	47.62	21.38	134422364	1.75607e+08	136509330	1.17654e+08	1.10111e+08	27469360	6.10439e+07	2.28114e+07	2.3801e+07	3.15014e+07	34281611	47725150	40490502	29953700	29288089	1
High	Master Protein	P61201	COP9 signalosome complex subunit 2 OS=Homo sapiens OX=9606 GN=COPS2 PE=1 SV=1	0	82.806	24	8	68	8	443	51.6	5.53	187.65	8	0	0.256	0.598	0.750334	0.999691	51.85	67.1	1.83487e+08	2.34191e+07	98578235	32.63	39.48	43.56	213269648	1.83487e+08	185850950	128445940	84300046	37717455	11267774	30817648	2.34191e+07	22374794	56776896	1.76926e+08	98578235	118080654	7.7572e+07	1
High	Master Protein	O60784	Target of Myb1 membrane trafficking protein OS=Homo sapiens OX=9606 GN=TOM1 PE=1 SV=2	0	82.72	24	6	128	6	492	53.8	4.7	408.04	6	0	1.218	1.722	0.562566	0.476688	74.78	51.59	3.94477e+06	42108206	58027289	158.43	68.46	35.82	5418719	3.94477e+06	3.53331e+06	2.37318e+06	49996944	59085669	127518959	42108206	27911183	3.66135e+07	39876790	7.31565e+07	73680078	58027289	2.98707e+07	1
High	Master Protein	P42766	Large ribosomal subunit protein uL29 OS=Homo sapiens OX=9606 GN=RPL35 PE=1 SV=2	0	82.487	39	8	293	8	123	14.5	11.05	865.43	8	0	0.23	0.232	0.775371	0.557931	71.11	60.31	2.57167e+09	6.98697e+08	648112172	20.21	31.33	42.98	2.15252e+09	2672023480	2.57167e+09	2255418787	3500328264	6.98697e+08	1.14681e+09	748650851	5.34387e+08	6.27349e+08	648112172	8.39715e+08	7.315e+08	389876865	247668041	1
High	Master Protein	O95352	Ubiquitin-like modifier-activating enzyme ATG7 OS=Homo sapiens OX=9606 GN=ATG7 PE=1 SV=1	0	82.448	19	10	119	10	703	77.9	6.24	311	10	0	0.788	1.786	0.819588	0.445271	66.16	45.58	54591088	90086324	154556630	40.1	61.46	37.14	42778132	84897342	54591088	68943521	27404796	130988022	257215086	90086324	65577170	84780344	9.24955e+07	236407450	175608424	154556630	1.09366e+08	1
High	Master Protein	Q96JJ3	Engulfment and cell motility protein 2 OS=Homo sapiens OX=9606 GN=ELMO2 PE=1 SV=2	0	82.346	17	13	169	8	720	82.6	5.9	292.78	13	0	0.946	0.958	0.779539	0.853706	85.38	103.82	2.30248e+07	41961470	64456898	43.68	33.69	37.44	14117923	40240252	21843499		24270008	6.69493e+07	68064000	41961470	3.58312e+07	3.46746e+07	41180386	109176054	64456898	79152080	54431953	1
High	Master Protein	Q14739	Delta(14)-sterol reductase LBR OS=Homo sapiens OX=9606 GN=LBR PE=1 SV=2	0	81.996	18	12	195	12	615	70.7	9.36	513.05	12	0	0.699	0.632	0.819588	0.992762	63.94	93.4	5.0188e+08	379138462	465798957	12.49	51.07	42.84	4.76935e+08	532400258	5.0188e+08	4.00498e+08	5.62764e+08	390887792	704670212	379138462	1.52295e+08	327962052	4.85448e+08	465798957	738446507	3.17134e+08	236822325	1
High	Master Protein	P60891	Ribose-phosphate pyrophosphokinase 1 OS=Homo sapiens OX=9606 GN=PRPS1 PE=1 SV=2	0	81.978	38	11	142	11	318	34.8	6.98	408.69	11	0	0.193	0.371	0.647169	0.852475	58.07	77.93	7.5529e+08	1.0301e+08	259428364	17.52	51.61	26.97	682846100	9.85476e+08	8.18444e+08	6.37537e+08	7.5529e+08	1.23047e+08	2.33914e+08	1.02213e+08	6.33254e+07	1.0301e+08	259428364	2.44761e+08	2.9348e+08	326725216	1.45391e+08	1
High	Master Protein	P27694	Replication protein A 70 kDa DNA-binding subunit OS=Homo sapiens OX=9606 GN=RPA1 PE=1 SV=2	0	81.841	27	11	138	11	616	68.1	7.21	353.11	11	0	0.319	0.33	0.909501	0.805359	44.19	34.43	562144830	81838022	84293790	25.78	40.1	23.72	422560120	685101440	613892448	562144830	355624416	1.65252e+08	81838022	86505203	73121738	76219547	79055131	84293790	1.1281e+08	83083157	132472410	1
High	Master Protein	Q5T9A4	ATPase family AAA domain-containing protein 3B OS=Homo sapiens OX=9606 GN=ATAD3B PE=1 SV=1	0	81.76	18	13	108	1	648	72.5	9.2	181.82	13	0																												1
High	Master Protein	Q32MZ4	Leucine-rich repeat flightless-interacting protein 1 OS=Homo sapiens OX=9606 GN=LRRFIP1 PE=1 SV=2	0	81.717	20	12	175	12	808	89.2	4.65	451.14	12	0	0.716	0.743	0.849354	0.95138	45.75	39.18	159918785	176746372	1.29027e+08	25.09	33.89	21.04	159918785	144014273	166772570	156605210	253988644	176746372	282527112	1.61919e+08	112137191	1.82387e+08	1.29027e+08	1.15442e+08	1.4217e+08	1.3736e+08	7.89769e+07	1
High	Master Protein	P78417	Glutathione S-transferase omega-1 OS=Homo sapiens OX=9606 GN=GSTO1 PE=1 SV=2	0	81.703	54	14	266	14	241	27.5	6.6	564.69	14	0	0.555	0.609	0.888072	0.994002	64.44	72.69	1163516695	601412330	808003737	20.78	40.5	34.97	1030879651	1484903191	1163516695	933010073	1473705492	6.65518e+08	1136728107	601412330	4.05873e+08	5.76169e+08	423882168	967314169	8.82354e+08	808003737	467060006	1
High	Master Protein	O14579	Coatomer subunit epsilon OS=Homo sapiens OX=9606 GN=COPE PE=1 SV=3	0	81.651	32	7	93	7	308	34.5	5.12	294.7	7	0	0.292	0.536	0.828516	0.979475	55.39	42.09	2.62965e+08	85071636	80451115	34.43	30.27	36.09	2.62965e+08	3.67223e+08	181915644	273401152	150413808	85071636	96715689	6.44752e+07	42256996	9.55667e+07	51548359	117778060	112437740	80451115	58157602	1
High	Master Protein	P23193	Transcription elongation factor A protein 1 OS=Homo sapiens OX=9606 GN=TCEA1 PE=1 SV=2	0	81.624	50	13	156	13	301	33.9	8.38	371.39	13	0	0.27	0.43	0.792965	0.913874	60.01	60.89	3.18864e+08	99061870	2.97727e+08	12.19	37.36	34.46	2.88674e+08	3.57844e+08	3.18864e+08	2.65552e+08	3.45386e+08	99061870	1.60914e+08	9.39674e+07	5.40841e+07	103345934	2.05522e+08	414113175	446923384	2.97727e+08	223263314	1
High	Master Protein	P46779	Large ribosomal subunit protein eL28 OS=Homo sapiens OX=9606 GN=RPL28 PE=1 SV=3	0	81.567	55	13	249	13	137	15.7	12.02	636.74	13	0	0.226	0.257	0.767369	0.64653	38.53	49.71	1667169578	2.86084e+08	2.96854e+08	15.62	26.78	22.51	1374438235	1777829376	1667169578	1584656248	2094220636	2.86084e+08	4.31194e+08	326433807	2.19623e+08	2.55601e+08	3.38145e+08	3.57439e+08	2.96854e+08	2.85398e+08	1.87414e+08	1
High	Master Protein	E9PAV3	Nascent polypeptide-associated complex subunit alpha, muscle-specific form OS=Homo sapiens OX=9606 GN=NACA PE=1 SV=1	0	81.491	4	8	135	8	2078	205.3	9.58	381.95	8	0	0.565	0.557	0.911568	0.986351	90.34	96.75	524034966	3.83357e+08	4.68411e+08	44.6	33.5	18.09	523454417	524034966	885981856	494379260	1244171088	364829962	692615773	3.45515e+08	3.83839e+08	3.83357e+08	316733956	534681680	4.68411e+08	4.33013e+08	4.71914e+08	1
High	Master Protein	P63000	Ras-related C3 botulinum toxin substrate 1 OS=Homo sapiens OX=9606 GN=RAC1 PE=1 SV=1	0	81.345	47	12	404	6	192	21.4	8.5	957.28	12	6	0.74	1.115	0.706518	0.795832	62.85	50.71	2.25852e+09	1964877784	2.95066e+09	22.99	37.58	20.84	2.25852e+09	2.82282e+09	2223360334	2.13925e+09	3552799116	2.04677e+09	3525942772	1964877784	1395762210	1.82267e+09	2.18751e+09	3068366225	3102612666	2.95066e+09	1920673511	1
High	Master Protein	P11766	Alcohol dehydrogenase class-3 OS=Homo sapiens OX=9606 GN=ADH5 PE=1 SV=4	0	81.005	25	9	109	9	374	39.7	7.49	362.13	9	0	0.341	0.481	0.937696	0.95138	81.74	62.15	509094292	146335164	213664170	20.37	46.15	26.82	509094292	589288576	380490348	428729008	623858344	146335164	298561718	144336880	84134972	1.93798e+08	144767509	253609612	252387312	213664170	146027531	1
High	Master Protein	O75368	Adapter SH3BGRL OS=Homo sapiens OX=9606 GN=SH3BGRL PE=1 SV=1	0	80.522	82	10	167	10	114	12.8	5.25	436.85	10	0	0.45	0.605	0.99888	0.997694	73.54	61.09	294433733	186344939	2.82048e+08	18.1	25.54	38.31	294433733	418927522	331160958	278312598	284531922	186344939	1.99481e+08	1.99073e+08	9.7976e+07	1.55882e+08	2.3897e+08	2.82048e+08	317038262	4.32315e+08	137531954	1
High	Master Protein	Q9ULZ3	Apoptosis-associated speck-like protein containing a CARD OS=Homo sapiens OX=9606 GN=PYCARD PE=1 SV=2	0	80.51	44	11	277	11	195	21.6	6.34	723.74	11	0	2.954	8.256	0.0181597	0.000932203	59.61	61.36	84874526	477187652	1.33721e+09	33.03	32.86	23.28	1.12385e+08	78201362	5.77636e+07	137368343	84874526	4.98387e+08	652767415	477187652	2.65811e+08	3.54135e+08	7.15715e+08	1387018962	1.36863e+09	1.33721e+09	1.27254e+09	1
High	Master Protein	P11678	Eosinophil peroxidase OS=Homo sapiens OX=9606 GN=EPX PE=1 SV=2	0	80.272	10	11	766	2	715	81	10.29	2029.03	11	0	0.285	0.301	0.900338	0.76794	39.94	27.83	1129772584	364524320	354537984	24.69	48.68	11.12	979965258	1345488436	1129772584	933936896	1660697798	410603520	789548224	364524320	262352090	3.18306e+08	375095296	345981472	354537984	373986848	281038272	1
High	Master Protein	Q58FF6	Putative heat shock protein HSP 90-beta 4 OS=Homo sapiens OX=9606 GN=HSP90AB4P PE=5 SV=1	0	80.104	13	7	1317	1	505	58.2	4.73	1507.08	7	0																												1
High	Master Protein	P00492	Hypoxanthine-guanine phosphoribosyltransferase OS=Homo sapiens OX=9606 GN=HPRT1 PE=1 SV=2	0	80.028	56	10	253	10	218	24.6	6.68	655.02	10	0	0.394	0.528	0.992643	0.977572	66.11	53.16	487387488	2.36307e+08	354082597	28.72	50.9	31.68	714354552	802158128	487387488	420248417	480780867	2.13194e+08	487783251	244407266	1.31157e+08	2.36307e+08	2.58208e+08	457457411	425599838	354082597	204396656	1
High	Master Protein	Q9Y4G6	Talin-2 OS=Homo sapiens OX=9606 GN=TLN2 PE=1 SV=4	0	79.937	7	17	251	1	2542	271.4	5.57	568.95	17	1	100		8.24176e-17					39871850			71.47							39871850	5.35933e+07	2.13405e+06	1.31696e+07	43474428						1
High	Master Protein	P30837	Aldehyde dehydrogenase X, mitochondrial OS=Homo sapiens OX=9606 GN=ALDH1B1 PE=1 SV=4	0	79.724	23	9	54	9	517	57.2	6.99	152.44	9	0	0.317	0.349	0.888072	0.83828	52.96	85.49	125063329	26047235	34655540	13.03	55.88	59.53	125063329	139079888	121535888	109983998	153821600	28429207	51447418	26047235	9726799	21051491	25707850	50288367	34655540	77279738	1.52213e+07	1
High	Master Protein	Q99986	Serine/threonine-protein kinase VRK1 OS=Homo sapiens OX=9606 GN=VRK1 PE=1 SV=1	0	79.694	28	8	65	8	396	45.4	8.91	135.11	8	0	0.562	0.644	0.979085	0.985878	50.02	74.78	93597609	22689906	23432038	54.43	48.28	89.86	39577588	121616196	195565004	93597609	81704558	2.9616e+07	34048232	22689906	7.40252e+06	16168673	5.09833e+07	84187733	7462724	23432038	11974733	1
High	Master Protein	Q9Y224	RNA transcription, translation and transport factor protein OS=Homo sapiens OX=9606 GN=RTRAF PE=1 SV=1	0	79.672	27	5	84	5	244	28.1	6.65	277.87	5	0	0.269	0.229	0.788587	0.546154	33.79	58.25	244329268	3.08118e+07	37441721	43.47	50.89	40.23	242734192	524831026	307032216	244329268	190693586	61080565	28157724	33891590	14152657	3.08118e+07	37441721	6.37394e+07	3.53117e+07	6.94994e+07	2.71572e+07	1
High	Master Protein	Q15436	Protein transport protein Sec23A OS=Homo sapiens OX=9606 GN=SEC23A PE=1 SV=2	0	79.662	14	9	148	6	765	86.1	7.08	383.12	9	0	0.976	1.358	0.592751	0.665028	45.19	43.26	142829274	67569872	77099314	25.81	25.24	18.22	127339432	190154000	145351082	90441378	142829274	92153072	91739968	57237518	54327690	67569872	67969650	96868716	94260228	77099314	65311316	1
High	Master Protein	Q9UJ70	N-acetyl-D-glucosamine kinase OS=Homo sapiens OX=9606 GN=NAGK PE=1 SV=4	0	79.171	32	10	210	10	344	37.4	6.24	528.88	10	0	0.862	1.368	0.733055	0.657076	54.65	85.01	279662794	2.13664e+08	4.97322e+08	30.26	49.23	20.45	279662794	315919487	271800494	207031236	456188156	2.13664e+08	4.68324e+08	1.97236e+08	1.574e+08	219950122	3.95908e+08	4.97322e+08	512600530	5.41959e+08	3.19845e+08	1
High	Master Protein	P55795	Heterogeneous nuclear ribonucleoprotein H2 OS=Homo sapiens OX=9606 GN=HNRNPH2 PE=1 SV=1	0	79.037	22	8	403	3	449	49.2	6.3	1263.3	8	0	0.902	1.191	0.769267	0.76794	44.45	21.48	57835978	5.93763e+07	69708138	18.79	43.47	32.57	57295722	66847230	57835978	43181366	72662200	5.93763e+07	110017179	62965960	3.57779e+07	5.15914e+07	69708138	73512704	68623676	75134608	26482480	1
High	Master Protein	P58546	Myotrophin OS=Homo sapiens OX=9606 GN=MTPN PE=1 SV=2	0	79.029	33	6	100	6	118	12.9	5.52	329.13	6	0	0.552	0.453	0.890991	0.933851	95.58	128.12	1078160076	237421961	91405817	29.09	38.48	78.61	727805684	1078160076	1259405948	923521786	1573377020	388149254	465235869	2.30534e+08	1.96127e+08	237421961	8.21659e+07	351995603	1.69814e+08	91405817	6.27637e+07	1
High	Master Protein	Q13153	Serine/threonine-protein kinase PAK 1 OS=Homo sapiens OX=9606 GN=PAK1 PE=1 SV=2	0	78.999	20	7	147	4	545	60.6	5.76	365.59	7	0	100	100	8.24176e-17	7.71538e-17				9.38684e+07	7.92549e+07		42.11	23.83						121146446	107181964	56506032	37622726	9.38684e+07	78368448	101833136	123460520	7.92549e+07	70937172	1
High	Master Protein	Q5JTV8	Torsin-1A-interacting protein 1 OS=Homo sapiens OX=9606 GN=TOR1AIP1 PE=1 SV=2	0	78.948	22	10	249	10	583	66.2	8.18	769.95	10	0	1.04	1.326	0.453644	0.67921	72.8	65.66	580026932	562514698	9.89429e+08	8.64	42.85	19.52	601709491	580026932	500378291	539110596	622497466	6.17694e+08	1039807017	562514698	3.26437e+08	518135230	816517005	1112317546	1.1894e+09	9.89429e+08	743862894	1
High	Master Protein	P32119	Peroxiredoxin-2 OS=Homo sapiens OX=9606 GN=PRDX2 PE=1 SV=5	0	78.819	54	10	133	9	198	21.9	5.97	400.93	10	0	0.181	0.325	0.574754	0.801767	66.4	58.31	618994872	77535267	160560859	31.67	23.41	31.03	618994872	869628792	744923532	511742642	364007920	77535267	95833208	7.33223e+07	4.75069e+07	80952848	115480880	164324494	160560859	237301551	1.17867e+08	1
High	Master Protein	Q86U42	Polyadenylate-binding protein 2 OS=Homo sapiens OX=9606 GN=PABPN1 PE=1 SV=3	0	78.554	35	6	92	6	306	32.7	5.06	299.56	6	0	0.3	0.356	0.892681	0.83828	57.14	78.26	423596282	1.09447e+08	198804729	15.31	51.07	52.4	423596282	479005938	377229286	378837904	532467532	90148382	128435228	207797106	1.09447e+08	46331820	198804729	147440100	254619421	253303494	31228277	1
High	Master Protein	P17812	CTP synthase 1 OS=Homo sapiens OX=9606 GN=CTPS1 PE=1 SV=2	0	78.069	21	11	95	11	591	66.6	6.46	250.91	11	0	0.353	0.22	0.945361	0.523214	50.18	105.45	5.02245e+08	7.22507e+07	114217247	25.33	90	154.87	506626601	680116136	5.02245e+08	367642022	390325953	7.22507e+07	2.70449e+08	149689758	3.71769e+07	2.95184e+07	4.42137e+07	114217247	1.42478e+09	2.08821e+08	1.04407e+08	1
High	Master Protein	Q13564	NEDD8-activating enzyme E1 regulatory subunit OS=Homo sapiens OX=9606 GN=NAE1 PE=1 SV=1	0	78.046	36	11	127	11	534	60.2	5.4	244.79	11	0	0.387	0.521	0.954127	0.973637	56.7	31.68	313189526	8.74587e+07	106151140	29.91	35.95	31.68	308066149	438693548	316385154	1.76265e+08	313189526	8.74587e+07	135531745	8.02843e+07	47762667	1.13223e+08	1.22411e+08	106151140	50995836	119921752	79190841	1
High	Master Protein	Q9UHL4	Dipeptidyl peptidase 2 OS=Homo sapiens OX=9606 GN=DPP7 PE=1 SV=3	0	77.982	31	10	173	10	492	54.3	6.32	488.14	10	0	0.849	0.911	0.735819	0.877933	30.27	36.74	361210232	2.99527e+08	348174394	32.09	38.63	19.18	361210232	398562688	318297052	305655220	621741572	2.99527e+08	562897960	263138780	248419946	301084720	3.0948e+08	4.15879e+08	348174394	399403271	253878709	1
High	Master Protein	Q9UPN7	Serine/threonine-protein phosphatase 6 regulatory subunit 1 OS=Homo sapiens OX=9606 GN=PPP6R1 PE=1 SV=5	0	77.85	25	11	71	11	881	96.7	4.55	218.46	11	0	0.676	0.863	0.921974	0.90335	35	28.2	44854466	26414363	32681646	40.7	40.25	20.85	25069750	30957738	58268502	44854466	69982226	24596733	50819325	20437996	2.68636e+07	26414363	2.17183e+07	35725844	33618995	32681646	24376748	1
High	Master Protein	Q9H9B4	Sideroflexin-1 OS=Homo sapiens OX=9606 GN=SFXN1 PE=1 SV=4	0	77.655	44	12	208	11	322	35.6	9.07	442.24	12	1	0.822	1.27	0.725257	0.714487	90.99	72.5	441952146	3.70007e+08	487512958	32.63	47.55	24.62	4.2597e+08	5.30086e+08	441952146	4.35083e+08	8.3644e+08	3.94764e+08	771082095	363387931	2.32736e+08	3.70007e+08	4.1073e+08	664650542	578390987	487512958	360856622	1
High	Master Protein	P02538	Keratin, type II cytoskeletal 6A OS=Homo sapiens OX=9606 GN=KRT6A PE=1 SV=3	0	77.625	25	14	201	4	564	60	8	471.66	14	0	0.613	0.587	0.937696	0.994002	66.4	21.98	70195416	3.61694e+07	41523528	23.55	63.51	31.62	70738032	83935368	64181480	70195416	41428700	22302510	58658156				41523528		42910276	22697078		1
High	Master Protein	Q96EP5	DAZ-associated protein 1 OS=Homo sapiens OX=9606 GN=DAZAP1 PE=1 SV=1	0	77.502	24	8	180	8	407	43.4	8.56	442.84	8	0	0.291	0.302	0.900338	0.768311	53.28	57.72	926532944	2.20589e+08	2.09258e+08	23.32	56.57	22.15	878255718	1015434554	926532944	776352160	1381020556	3.09396e+08	548743439	1.79577e+08	155053302	2.20589e+08	2.09258e+08	291664615	2.75346e+08	208094509	169346512	1
High	Master Protein	P25774	Cathepsin S OS=Homo sapiens OX=9606 GN=CTSS PE=1 SV=3	0	77.433	33	13	224	13	331	37.5	8.34	599.17	13	0	1.482	1.473	0.18063	0.597043	47.05	74.98	375550162	627765504	710204212	17.69	36.52	43.07	501975835	348196278	375550162	344096092	464288272	514357425	1104424836	627765504	488849419	666684848	2.45646e+08	766321055	938793676	710204212	475508032	1
High	Master Protein	P50502	Hsc70-interacting protein OS=Homo sapiens OX=9606 GN=ST13 PE=1 SV=2	0	77.183	20	10	185	10	369	41.3	5.27	538.74	10	0	0.213	0.38	0.726964	0.859869	50.65	51.69	3101893238	2.83655e+08	575464096	34.13	48.46	16.23	2674201988	3354216574	3101893238	1202604350	3610895074	352600418	568109030	2.83655e+08	137200983	280354704	486961740	589033680	575464096	631282596	414144588	1
High	Master Protein	P30876	DNA-directed RNA polymerase II subunit RPB2 OS=Homo sapiens OX=9606 GN=POLR2B PE=1 SV=1	0	76.937	13	11	93	11	1174	133.8	6.87	209.13	11	0	0.275	0.428	0.793971	0.913874	73.81	80.44	124216687	31684690	13499339	23.63	69.82	48.98	124216687	127789310	71270806	90484924	124802998	33416127	69602657	2.92823e+07	3927664	31684690	13499339	10740305	2.33173e+07	18240971	5.17612e+06	1
High	Master Protein	P28066	Proteasome subunit alpha type-5 OS=Homo sapiens OX=9606 GN=PSMA5 PE=1 SV=3	0	76.881	41	8	229	8	241	26.4	4.79	641.65	8	0	0.462	0.663	0.95151	0.979475	63.46	75.06	953995790	381257485	7.43815e+08	20.49	45.73	25.55	953995790	1.19823e+09	7.52793e+08	739396944	9.97468e+08	381257485	812053826	3.59149e+08	2.91198e+08	414039452	501034058	897731983	764500016	7.43815e+08	5.0407e+08	1
High	Master Protein	Q14254	Flotillin-2 OS=Homo sapiens OX=9606 GN=FLOT2 PE=1 SV=2	0	76.821	34	13	119	13	428	47	5.25	296.28	13	0	0.895	1.053	0.726057	0.820959	75.69	69.62	91076543	2.40141e+08	385287590	34.22	33.55	13.89	91076543	57990426	98617052	6.10051e+07	131302879	3.42257e+08	3.52935e+08	221336123	1.45007e+08	2.40141e+08	368324670	385287590	3.86057e+08	391516996	2.72429e+08	1
High	Master Protein	Q9HC07	Putative divalent cation/proton antiporter TMEM165 OS=Homo sapiens OX=9606 GN=TMEM165 PE=1 SV=1	0	76.494	17	4	65	4	324	34.9	7.02	228.97	4	0	0.714	0.321	0.900338	0.795832	27.72	27.72	47551477	18894436	8.49295e+06	55.55		0.14	4.279e+07	55134533	3.83685e+07	47551477	120203374		18894436				8501312	8484594				1
High	Master Protein	Q9Y4E8	Ubiquitin carboxyl-terminal hydrolase 15 OS=Homo sapiens OX=9606 GN=USP15 PE=1 SV=3	0	76.227	16	11	73	10	981	112.3	5.22	142.14	11	1	0.356	0.524	0.965435	0.974926	118.89	59.8	771467784	78607334	29713778	37.17	50.51	113.95	871320200	771467784	814870634	412261014	361187440	73700624	172158076	9.04641e+07	49019337	78607334	2.44184e+07	205509394	345587324	28935542	29713778	1
High	Master Protein	Q03405	Urokinase plasminogen activator surface receptor OS=Homo sapiens OX=9606 GN=PLAUR PE=1 SV=1	0	76.2	31	7	86	7	335	37	6.65	247.49	7	0	3.604	2.893	0.0158959	0.119343	28.47	16.6	1.8837e+07	101253302	78686806	8.41	28.63	28.5			19992970	17747870		106384372	108919148	7.36714e+07	50669218	101253302	78686806	124060364	59951472	73724318	95900536	1
High	Master Protein	P38159	RNA-binding motif protein, X chromosome OS=Homo sapiens OX=9606 GN=RBMX PE=1 SV=3	0	76.14	22	11	227	11	391	42.3	10.05	603.18	11	0	0.408	0.557	0.992643	0.986351	82.19	135.38	860666344	758302312	1189577690	29.69	42.42	28.24	692890288	875738496	860666344	667358564	1321182348	758302312	1368190603	790764734	4.37163e+08	6.83862e+08	1168039747	1291930131	1229072981	1189577690	5.43057e+08	1
High	Master Protein	P43246	DNA mismatch repair protein Msh2 OS=Homo sapiens OX=9606 GN=MSH2 PE=1 SV=1	0	76.024	11	10	61	10	934	104.7	5.77	140.95	10	0	0.426	0.494	0.973105	0.959996	43.18	29.37	69006132	2.6923e+07	18625954	53.25	37.8	19.87	32687194	104317176	69006132	57379992	143811564	2.6923e+07	41249904	2.73068e+07	12853879	25035620	23864372	18625954	19815582	18162362	13450047	1
High	Master Protein	Q8N8A2	Serine/threonine-protein phosphatase 6 regulatory ankyrin repeat subunit B OS=Homo sapiens OX=9606 GN=ANKRD44 PE=1 SV=3	0	75.959	12	10	88	10	993	107.5	6.3	210.24	10	0	0.529	0.611	0.968789	0.994002	121.9	111.7	225102224	5.56973e+07	1.30139e+08	44.3	37.53	54.96	322231421	440451864	225102224	223930742	1.27171e+08	77590753	69520195	5.56973e+07	2.67444e+07	42694663	6.28782e+07	1.30139e+08	1.91785e+08	198633494	4.99423e+07	1
High	Master Protein	Q13867	Bleomycin hydrolase OS=Homo sapiens OX=9606 GN=BLMH PE=1 SV=1	0	75.844	19	7	77	7	455	52.5	6.27	194.02	7	0	0.294	0.952	0.83456	0.858306	52.27	69.85	304249357	9.23635e+07	194659928	27.84	60.33	44.88	283529236	482310687	279899837	304249357	462132998	6.43838e+07	216785251	9.23635e+07	60944090	9.51992e+07	1.61396e+08	203427328	2.58635e+08	194659928	49037684	1
High	Master Protein	O95433	Activator of 90 kDa heat shock protein ATPase homolog 1 OS=Homo sapiens OX=9606 GN=AHSA1 PE=1 SV=1	0	75.834	27	8	64	8	338	38.3	5.53	262.24	8	0	0.157	0.264	0.30126	0.665544	64.44	36.08	214339130	7.90088e+06	3.27427e+07	15.34	92.37	67.79	248555843	272777789	214339130	190241221	200193994	27152975	40963148	7.90088e+06	6825457	4.04881e+06	4.2759e+06	3.27427e+07	33139739	4.44121e+07	1.03429e+07	1
High	Master Protein	P31942	Heterogeneous nuclear ribonucleoprotein H3 OS=Homo sapiens OX=9606 GN=HNRNPH3 PE=1 SV=2	0	75.628	25	7	232	6	346	36.9	6.87	604.85	7	0	0.391	0.504	0.988228	0.963742	46.28	58.18	529786834	158838102	267528991	20.46	30.06	37.1	525459784	624273568	529786834	437267440	745295112	178744683	269392808	153613705	131262964	158838102	137293362	2.93722e+08	341413937	267528991	1.56144e+08	1
High	Master Protein	B7ZW38	Heterogeneous nuclear ribonucleoprotein C-like 3 OS=Homo sapiens OX=9606 GN=HNRNPCL3 PE=2 SV=1	0	75.45	30	10	427	1	293	32	5.68	1087.29	10	0																												1
High	Master Protein	Q9UNH7	Sorting nexin-6 OS=Homo sapiens OX=9606 GN=SNX6 PE=1 SV=1	0	75.414	31	11	152	10	406	46.6	6.16	357.08	11	0	0.607	0.732	0.921974	0.956486	72.46	38.45	216279247	1.0437e+08	81265903	25.24	31.67	41.11	216279247	254974254	229546038	213943176	117969355	147950314	1.0437e+08	86954969	6.01169e+07	1.12216e+08	6.56102e+07	1.24434e+08	9.74935e+07	81265903	35908555	1
High	Master Protein	Q07020	Large ribosomal subunit protein eL18 OS=Homo sapiens OX=9606 GN=RPL18 PE=1 SV=2	0	75.009	44	9	276	9	188	21.6	11.72	788.69	9	0	0.224	0.201	0.767324	0.447609	60.98	60.61	2647142538	525187797	4.94545e+08	10.43	38.06	21.79	2454645217	3047968037	2345286257	2647142538	2783887227	525187797	813811242	605757114	2.90092e+08	399433969	4.94545e+08	4.27518e+08	6.01484e+08	517655835	3.26177e+08	1
High	Master Protein	P32320	Cytidine deaminase OS=Homo sapiens OX=9606 GN=CDA PE=1 SV=2	0	74.908	51	6	101	6	146	16.2	6.92	292.3	6	0	1.333	1.406	0.30702	0.63522	34.94	26.08	76421716	177200801	127618110	18.4	45.88	20.07	76421716	87298376	68108056	70315080	104565000	204352268	357504191	154831180	1.16311e+08	177200801	120779757	138345328	143677216	127618110	81454885	1
High	Master Protein	O60684	Importin subunit alpha-7 OS=Homo sapiens OX=9606 GN=KPNA6 PE=1 SV=1	0	74.784	24	8	51	5	536	60	4.98	146.57	8	1	0.01	0.458	8.24176e-17	0.941006		68.28	8.58316e+07		2.90929e+07	49.02		51.46	50302904	1.27861e+08	8.58316e+07	88024389	30784028							18995180	37978060	57453712	22286488	1
High	Master Protein	Q9NQG5	Regulation of nuclear pre-mRNA domain-containing protein 1B OS=Homo sapiens OX=9606 GN=RPRD1B PE=1 SV=1	0	74.644	35	7	107	7	326	36.9	5.97	271.75	7	0	0.433	0.614	0.987352	0.994002	49.04	61.01	100233833	3.8959e+07	88562742	20.85	31.95	22.04	100233833	133070351	73106373	100223578	108857359	36941638	70835550	3.8959e+07	3.74804e+07	4.18813e+07	6.12468e+07	104211251	82070570	111559396	88562742	1
High	Master Protein	Q04446	1,4-alpha-glucan-branching enzyme OS=Homo sapiens OX=9606 GN=GBE1 PE=1 SV=3	0	74.623	17	11	121	11	702	80.4	6.32	339.35	11	0	0.408	0.595	0.992643	0.997727	53.3	48.56	390776128	144272094	238180190	20.39	42.28	33.3	390776128	574846892	381794434	369233360	392825776	174704470	274792188	133054866	90666703	144272094	107140074	256010958	291785252	238180190	185195314	1
High	Master Protein	O95319	CUGBP Elav-like family member 2 OS=Homo sapiens OX=9606 GN=CELF2 PE=1 SV=1	0	74.569	18	10	102	10	508	54.3	8.76	325.5	10	0	0.417	0.262	0.984587	0.661902	53.62	71.34	223620336	44015679	7.38777e+06	8.18	42.44	73.75	222774369	232716454	232031350	188896796	223620336	7.51104e+07	44015679	35701449	2.50551e+07	65836397	6.57918e+06	25952782	29167112	7.3198e+06	7.38777e+06	1
High	Master Protein	Q9Y295	Developmentally-regulated GTP-binding protein 1 OS=Homo sapiens OX=9606 GN=DRG1 PE=1 SV=1	0	74.372	32	9	131	9	367	40.5	8.9	386.99	9	0	0.235	0.302	0.772487	0.768311	97.94	52.57	583442768	126349146	144790411	17.77	49.13	30.67	583442768	672196180	648741408	419103862	530458432	1.31211e+08	231470198	7.33755e+07	8.04521e+07	126349146	8.96582e+07	152973758	144790411	200624014	109607182	1
High	Master Protein	Q13586	Stromal interaction molecule 1 OS=Homo sapiens OX=9606 GN=STIM1 PE=1 SV=3	0	74.241	19	9	76	9	685	77.4	6.67	167.9	9	0	1.58	2.475	0.307338	0.195314	105.73	45.19	4.89617e+07	8.87318e+07	1.01527e+08	83.61	54.38	24.24		131809442	78615520	13497033	30493336	1.66334e+08	1.91099e+08	8.87318e+07	4.26252e+07	8.22074e+07	7.89552e+07	1.01527e+08	1.22557e+08	1.09299e+08	6.53071e+07	1
High	Master Protein	Q9Y2Q3	Glutathione S-transferase kappa 1 OS=Homo sapiens OX=9606 GN=GSTK1 PE=1 SV=3	0	74.167	33	7	132	7	226	25.5	8.41	397.12	7	0	0.533	0.914	0.970079	0.876389	72.41	37.1	45008290	120922534	260375026	35.72	62.41	25.73	4.39363e+07	51921825	39740866	45008290	86716780	178204406	333644212	9.72709e+07	120922534	8.54813e+07	183533573	260375026	261266061	352087133	2.06646e+08	1
High	Master Protein	P20020	Plasma membrane calcium-transporting ATPase 1 OS=Homo sapiens OX=9606 GN=ATP2B1 PE=1 SV=4	0	73.934	8	7	44	1	1220	134.6	5.91	126.7	7	0																												1
High	Master Protein	Q8TD55	Pleckstrin homology domain-containing family O member 2 OS=Homo sapiens OX=9606 GN=PLEKHO2 PE=1 SV=1	0	73.768	22	6	75	6	490	53.3	5.43	250.57	6	0	0.353	0.8	0.914733	0.9286	59.11	5.52	28388606	48505436	77075984		38.59	27.16			28388606			56379159	73744446	48505436	25007807	37097196	98587822	59676838	77075984	93607054	51156962	1
High	Master Protein	P61769	Beta-2-microglobulin OS=Homo sapiens OX=9606 GN=B2M PE=1 SV=1	0	73.757	44	4	158	4	119	13.7	6.52	457.8	4	0	0.259	0.337	0.846343	0.815587	54.41	44.16	1229666050	2.69149e+08	367813696	20.97	39.45	29.86	1190543232	1573469788	1312209040	854669730	1229666050	3.02156e+08	480137994	213165315	189835253	2.69149e+08	285909202	403779800	469553943	367813696	2.04293e+08	1
High	Master Protein	O00629	Importin subunit alpha-3 OS=Homo sapiens OX=9606 GN=KPNA4 PE=1 SV=1	0	73.585	16	6	105	2	521	57.9	4.96	244.12	6	0	0.256	0.306	0.819588	0.76794	79.85	74.55	5.99135e+06	1.57519e+06	1.83537e+06	68.54	78.23	14	2978671	4.11749e+06	16251733	1.22672e+07	5.99135e+06	2.86996e+06	1.57519e+06	995592	761564	5.0292e+06	1.51398e+06	1.83537e+06		2006100		1
High	Master Protein	Q15075	Early endosome antigen 1 OS=Homo sapiens OX=9606 GN=EEA1 PE=1 SV=2	0	73.494	12	14	73	14	1411	162.4	5.68	153.73	14	0	0.518	0.543	0.985427	0.979475	35.68	35.26	130572962	22363657	55659570	28.18	66.82	32.73	150314926	201223496	130572962	104304634	109404160	36761629	11869666	65663861	2.09634e+07	22363657	89921114	55659570	52854802	82002139	40100194	1
High	Master Protein	O43684	Mitotic checkpoint protein BUB3 OS=Homo sapiens OX=9606 GN=BUB3 PE=1 SV=1	0	73.352	46	11	196	11	328	37.1	6.84	474.16	11	0	0.366	0.456	0.955203	0.935433	53.42	36.74	386007002	137919405	186858927	25.44	34.86	19.81	277284564	449703768	386007002	309178366	517024790	137919405	2.49987e+08	1.69186e+08	1.09783e+08	1.27176e+08	186858927	1.90544e+08	183871829	2.45235e+08	1.39755e+08	1
High	Master Protein	Q9UBE0	SUMO-activating enzyme subunit 1 OS=Homo sapiens OX=9606 GN=SAE1 PE=1 SV=1	0	73.3	38	13	122	13	346	38.4	5.3	241.49	13	0	0.481	0.704	0.945361	0.965868	86.73	55.39	504287482	7.96643e+08	952345568	13.3	34.69	21.22	4.54757e+08	549657459	504287482	425868939	590215376	901834692	1399467227	7.96643e+08	5.65572e+08	794964314	805471469	1081339028	952345568	984210169	599189112	1
High	Master Protein	P67775	Serine/threonine-protein phosphatase 2A catalytic subunit alpha isoform OS=Homo sapiens OX=9606 GN=PPP2CA PE=1 SV=1	0	73.231	29	8	114	3	309	35.6	5.54	267.55	8	4	0.535	0.494	0.956356	0.959996	41.64	59.03	186052536	113113994	124363414	35.05	29.51	26.15	173510128	186052536	173276024	232067332	358931540	113113994	118601516	117607139	51382022	87459914	124363414	122584938	145777739	165752036	7.6675e+07	1
High	Master Protein	P30085	UMP-CMP kinase OS=Homo sapiens OX=9606 GN=CMPK1 PE=1 SV=3	0	73.21	44	9	184	9	196	22.2	5.57	450.77	9	0	0.594	0.84	0.924598	0.913699	38.68	39.2	232523493	150532103	205621701	17.23	26.61	31.27	1.76691e+08	232523493	245766718	185765995	263926196	1.59908e+08	2.05308e+08	123189589	101503318	150532103	116803750	2.39805e+08	2.6823e+08	205621701	1.54866e+08	1
High	Master Protein	Q86UE4	Protein LYRIC OS=Homo sapiens OX=9606 GN=MTDH PE=1 SV=2	0	73.123	22	10	96	10	582	63.8	9.32	223.4	10	0	0.572	0.478	0.94048	0.95138	91.49	84.76	1.02297e+08	83514213	7.01574e+07	49.27	42.57	33.66	89371592	87843336	241969557	1.02297e+08	135299322	80128171	186066252	83514213	9.85902e+07	8.28176e+07	7.01574e+07	117650564	1.27908e+08	6.97244e+07	64309011	1
High	Master Protein	P46781	Small ribosomal subunit protein uS4 OS=Homo sapiens OX=9606 GN=RPS9 PE=1 SV=3	0	73.073	58	19	341	19	194	22.6	10.65	725.64	19	0	0.218	0.245	0.740598	0.602272	58.12	61.7	3418990968	7.35038e+08	7.76964e+08	13.69	45.4	36.67	3255436199	4052216776	3418990968	2.90213e+09	3946007836	7.35038e+08	1332064280	7.76263e+08	3.81561e+08	6.25605e+08	953537018	9.81681e+08	7.76964e+08	5.91255e+08	341352735	1
High	Master Protein	Q13247	Serine/arginine-rich splicing factor 6 OS=Homo sapiens OX=9606 GN=SRSF6 PE=1 SV=2	0	72.82	20	8	227	4	344	39.6	11.43	558.96	8	0	0.167	0.133	0.517345	0.15321	46.02	32.67	853818489	1.11053e+08	80525427	26.1	45.41	28.11	735336200	878460206	893533969	421331028	853818489	105990849	241495143	121318747	91185263	1.11053e+08	102692298	66443984	123791942	80525427	67093704	1
High	Master Protein	Q9NX63	MICOS complex subunit MIC19 OS=Homo sapiens OX=9606 GN=CHCHD3 PE=1 SV=1	0	72.784	37	10	217	10	227	26.1	8.28	530.73	10	0	0.87	1.199	0.642673	0.764633	57.51	74.43	613763860	3.31217e+08	5.78736e+08	21.74	28.07	43.7	583434692	687580174	613763860	607836278	945933580	3.32123e+08	4.1211e+08	2.03959e+08	2.29737e+08	3.31217e+08	2.61523e+08	6.97341e+08	6.82672e+08	5.78736e+08	2.67995e+08	1
High	Master Protein	Q96L92	Sorting nexin-27 OS=Homo sapiens OX=9606 GN=SNX27 PE=1 SV=2	0	72.751	30	12	117	12	541	61.2	6.49	277.43	12	0	0.812	1.144	0.774565	0.784574	29.1	29.6	68072776	120300697	204997877	30.69	39.9	25.48	114799838	58087996	68027184	105602426	68072776	146156258	208861184	100110536	73048187	120300697	221368406	239331126	182392960	204997877	1.13071e+08	1
High	Master Protein	Q01844	RNA-binding protein EWS OS=Homo sapiens OX=9606 GN=EWSR1 PE=1 SV=1	0	72.673	10	5	134	5	656	68.4	9.33	386.14	5	0	0.313	0.278	0.934551	0.706594	88.26	94.93	1253449528	268392737	2.4562e+08	17.64	40.66	15.87	1253449528	1343975152	1159561274	1114037006	1696570468	268392737	509449888	240840640	198477386	278150179	222198576	299675792	262885345	2.4562e+08	197566336	1
High	Master Protein	Q9NYL9	Tropomodulin-3 OS=Homo sapiens OX=9606 GN=TMOD3 PE=1 SV=1	0	72.639	40	10	114	10	352	39.6	5.19	309.07	10	0	0.337	0.419	0.900338	0.907067	60.59	81.44	274214861	8.37796e+07	1.47383e+08	21.26	43.76	18.93	384294919	274214861	235905743	261126613	356210381	1.23365e+08	1.66671e+08	79681431	5.30531e+07	8.37796e+07	107723036	1.07482e+08	1.50786e+08	161594786	1.47383e+08	1
High	Master Protein	Q9H2G2	STE20-like serine/threonine-protein kinase OS=Homo sapiens OX=9606 GN=SLK PE=1 SV=1	0	72.549	16	14	67	13	1235	142.6	5.15	97.95	14	0	0.929	1.19	0.767324	0.770159	31.05	52.95	12105210	2.41244e+07	19556824		31.74	50.93			12105210			1.81803e+07	29453775	28417161	12501652	2.41244e+07	19556824	35944179	29626967	10581427	12228890	1
High	Master Protein	P09382	Galectin-1 OS=Homo sapiens OX=9606 GN=LGALS1 PE=1 SV=2	0	72.447	81	9	485	9	135	14.7	5.5	1212.93	9	0	1.232	1.188	0.228962	0.76794	60.06	61.15	1.64842e+09	1.63664e+09	1.99177e+09	15.71	38.39	28.1	1383106724	1.84238e+09	1.64842e+09	1.41047e+09	1.97159e+09	2.04077e+09	2.91835e+09	1.63212e+09	9.92849e+08	1.63664e+09	1.3973e+09	2.26605e+09	2.20433e+09	1.99177e+09	1.13503e+09	1
High	Master Protein	Q9BT78	COP9 signalosome complex subunit 4 OS=Homo sapiens OX=9606 GN=COPS4 PE=1 SV=1	0	72.316	33	10	101	10	406	46.2	5.83	262.62	10	0	0.383	0.53	0.95151	0.977572	48.1	54.66	184590412	84545705	77387028	50.63	47.47	26.48	103750576	105677080	235519790	184590412	337518072	117904191	156550160	71914036	39861630	84545705	56655936	90184540	83113578	77387028	45738104	1
High	Master Protein	Q16629	Serine/arginine-rich splicing factor 7 OS=Homo sapiens OX=9606 GN=SRSF7 PE=1 SV=1	0	72.2	34	9	161	8	238	27.4	11.82	489.4	9	1	0.257	0.267	0.839671	0.674195	64.76	63.72	1415425914	2.84599e+08	1.93902e+08	30.87	62.14	57.55	1237710443	1415425914	1.43447e+09	1207931163	2355087801	2.11305e+08	764939816	3.29921e+08	2.39619e+08	2.84599e+08	1.67607e+08	3.81552e+08	454704887	1.93902e+08	104247385	1
High	Master Protein	O94979	Protein transport protein Sec31A OS=Homo sapiens OX=9606 GN=SEC31A PE=1 SV=3	0	72.158	15	16	81	16	1220	132.9	6.89	156.6	16	0	0.414	0.337	0.992643	0.815692	77.19	102.63	415160622	114179961	158242319	15.45	32.88	26.46	438488979	415160622	402554400	398663100	562996256	128490278	175762814	114179961	6.61448e+07	112575241	158242319	160886029	1.85942e+08	104619124	1.00731e+08	1
High	Master Protein	P05141	ADP/ATP translocase 2 OS=Homo sapiens OX=9606 GN=SLC25A5 PE=1 SV=7	0	72.09	44	15	429	4	298	32.8	9.69	975.18	15	11	0.682	1.008	0.767324	0.83828	50.12	49.28	2512469639	1703187242	2.55429e+09	18.29	41.12	25.06	2460388764	3076815055	2426856656	2512469639	3605254596	1.81659e+09	3281175651	1703187242	1.17927e+09	1.67219e+09	1.99955e+09	3393387696	2.90119e+09	2.55429e+09	1854322444	1
High	Master Protein	P55263	Adenosine kinase OS=Homo sapiens OX=9606 GN=ADK PE=1 SV=2	0	71.709	38	12	120	12	362	40.5	6.7	271.11	12	0	0.464	0.593	0.969022	0.997694	41.09	51.96	7.47581e+08	2.66343e+08	3.82535e+08	12.72	33.97	21.96	742949248	8.25611e+08	7.47581e+08	702760640	957972902	2.69001e+08	4.6443e+08	2.66343e+08	2.02418e+08	2.64282e+08	2.79585e+08	3.90436e+08	3.82535e+08	4.64047e+08	2.81179e+08	1
High	Master Protein	Q7L5N7	Lysophosphatidylcholine acyltransferase 2 OS=Homo sapiens OX=9606 GN=LPCAT2 PE=1 SV=1	0	71.41	16	7	159	7	544	60.2	6.55	381.98	7	0	1.444	1.767	0.259551	0.452257	36.69	41.52	101150077	173214927	207191871	26.58	35.31	36.17	93491978	114452292	101150077	84015854	158988560	173214927	302499604	141971436	1.37809e+08	193835378	162726439	290558852	336756500	207191871	145045923	1
High	Master Protein	P46783	Small ribosomal subunit protein eS10 OS=Homo sapiens OX=9606 GN=RPS10 PE=1 SV=1	0	71.365	46	10	177	10	165	18.9	10.15	370.55	10	0	0.1	0.31	0.117723	0.782441	105.12	115.92	1.06945e+09	1.12995e+08	3.57053e+08	21.48	44.33	35.63	1.06945e+09	1.37198e+09	1.07135e+09	7.80036e+08	9.00585e+08	1.08063e+08	2.29192e+08	1.12995e+08	1.1717e+08	8.06937e+07	2.16116e+08	3.76562e+08	3.57053e+08	454469998	1.86082e+08	1
High	Master Protein	Q9UBF2	Coatomer subunit gamma-2 OS=Homo sapiens OX=9606 GN=COPG2 PE=1 SV=1	0	71.297	15	8	54	6	871	97.6	5.81	117.63	8	0																												1
High	Master Protein	P20618	Proteasome subunit beta type-1 OS=Homo sapiens OX=9606 GN=PSMB1 PE=1 SV=2	0	71.284	32	6	87	6	241	26.5	8.13	274.12	6	0	0.319	0.5	0.888072	0.96132	87.38	76.28	282770492	82867863	160427362	26.5	37.75	34.57	282770492	387070968	277694300	199179296	391267864	1.20922e+08	154305508	7.28054e+07	82867863	65372680	160427362	183084654	135965454	197703588	66828826	1
High	Master Protein	P61254	Large ribosomal subunit protein uL24 OS=Homo sapiens OX=9606 GN=RPL26 PE=1 SV=1	0	71.195	59	13	216	4	145	17.2	10.55	547.43	13	6	0.217	0.193	0.740598	0.41166	87.48	66	1827246614	4.42483e+08	2.38888e+08	14.03	32.61	26.12	1618767842	2045846676	1827246614	1614515934	2204860648	3.94305e+08	6.6018e+08	519646287	2.59923e+08	4.42483e+08	2.38888e+08	258924450	2.30262e+08	2.39631e+08	1.17362e+08	1
High	Master Protein	P20674	Cytochrome c oxidase subunit 5A, mitochondrial OS=Homo sapiens OX=9606 GN=COX5A PE=1 SV=2	0	71.188	61	9	46	9	150	16.8	6.79	123.25	9	0	0.48	0.686	0.992643	0.973637	48.86	87.08	187095545	8.07271e+07	1.87496e+08	27.27	37	18.46	107823509	213024450	141936796	187095545	216924824	1.00844e+08	146142571	57186539	8.07271e+07	75110008	1.87496e+08	185650727	205040582	201901144	1.22942e+08	1
High	Master Protein	Q8WVM8	Sec1 family domain-containing protein 1 OS=Homo sapiens OX=9606 GN=SCFD1 PE=1 SV=4	0	71.17	22	9	96	9	642	72.3	6.27	226.54	9	0	0.361	0.986	0.921974	0.84842	62.72	42.72	57978256	3.63581e+07	105023058	24.98	63.95	27.08	57978256	80602120			50349724	8.25365e+07		35956135	1.76677e+07	36764479	81983326	106407321	120860974	105023058	5.58813e+07	1
High	Master Protein	P13693	Translationally-controlled tumor protein OS=Homo sapiens OX=9606 GN=TPT1 PE=1 SV=1	0	70.895	62	8	119	8	172	19.6	4.93	147.35	8	0	0.753	0.677	0.735819	0.977572	48.84	67.96	588037535	5.42881e+08	372121970	20.46	24.83	34.24	494038386	7.90972e+08	7.40369e+08	588037535	539132592	5.42881e+08	6.46357e+08	556317027	3.02447e+08	517094060	368409125	574418845	4.35814e+08	372121970	203557464	1
High	Master Protein	P36507	Dual specificity mitogen-activated protein kinase kinase 2 OS=Homo sapiens OX=9606 GN=MAP2K2 PE=1 SV=1	0	70.602	28	9	116	5	400	44.4	6.55	330.5	9	0	0.662	0.923	0.923845	0.872766	16.06	31.42	21503896	62971587	83218654	32.59	36.82	24.69	21503896	17351466	20933708	32374591	37075324	68132988	103859753	48550886	4.24275e+07	62971587	80680210	1.09324e+08	83218654	106873565	56751270	1
High	Master Protein	Q9Y606	Pseudouridylate synthase 1 homolog OS=Homo sapiens OX=9606 GN=PUS1 PE=1 SV=3	0	70.541	25	8	81	8	427	47.4	8.41	249.54	8	0	0.192	0.265	0.523925	0.668862	50.58	37	341225862	5.47039e+07	1.03986e+08	24.24	26.18	44.47	348224094	481631972	337350666	341225862	243739862	4.4833e+07	7.16118e+07	5.47039e+07	3.51322e+07	59127639	3.8999e+07	1.23486e+08	1.03986e+08	148327991	7.04958e+07	1
High	Master Protein	P51812	Ribosomal protein S6 kinase alpha-3 OS=Homo sapiens OX=9606 GN=RPS6KA3 PE=1 SV=1	0	70.526	18	12	124	5	740	83.7	6.89	277.64	12	0	1.535	1.943	0.434298	0.373476	10.83	9.56	15397214	57269337	67468660		57	49.86	15397214					52497819	128648346	57269337	28680923	61096181	67468660	106346862	74079890	61261855	16057386	1
High	Master Protein	P11388	DNA topoisomerase 2-alpha OS=Homo sapiens OX=9606 GN=TOP2A PE=1 SV=3	0	70.399	9	12	58	6	1531	174.3	8.72	146.05	12	0	0.01	0.01	8.24176e-17	7.71538e-17			104137022			15.49			117993756	104137022	108353856	75783412	100833956											1
High	Master Protein	P12259	Coagulation factor V OS=Homo sapiens OX=9606 GN=F5 PE=1 SV=4	0	70.281	6	15	211	15	2224	251.5	6.05	492.5	15	0	0.922	3.338	0.658218	0.0715668	112.81	89.97	99300708	4.24993e+08	1.17561e+09	55.84	55.18	19.65	1.41163e+08	104533830	2.1878e+07	99300708	52488954	509095992	1.01439e+09	4.10231e+08	2.58765e+08	4.24993e+08	1.10039e+09	1.36849e+09	1.17561e+09	1.45866e+09	8.61914e+08	1
High	Master Protein	P42785	Lysosomal Pro-X carboxypeptidase OS=Homo sapiens OX=9606 GN=PRCP PE=1 SV=1	0	70.201	21	8	137	8	496	55.8	7.21	312.25	8	0	1.109	1.277	0.491841	0.711407	67.75	101.89	385672480	2.41805e+08	380480184	47.66	18.99	38.43	385672480	693166308	727692954	235188571	316330460	2.65871e+08	304687766	2.41805e+08	1.77464e+08	235285033	1.62332e+08	393072592	395384526	380480184	191691738	1
High	Master Protein	O60313	Dynamin-like 120 kDa protein, mitochondrial OS=Homo sapiens OX=9606 GN=OPA1 PE=1 SV=3	0	69.899	14	11	71	11	960	111.6	7.87	187.61	11	0	0.605	0.891	0.942648	0.888898	50.49	43.84	86497775	5.10649e+07	547256020	17.65	23.95	43.36	72176086	93028176	86497775	82496650	114681828	7.69137e+07	69937916	5.10649e+07	4.72762e+07	46983550	547256020	2.39733e+08	367576995	7.58443e+08	7.56667e+08	1
High	Master Protein	P08754	Guanine nucleotide-binding protein G(i) subunit alpha-3 OS=Homo sapiens OX=9606 GN=GNAI3 PE=1 SV=3	0	69.898	34	10	209	4	354	40.5	5.69	538.55	10	0	0.448	0.501	0.996552	0.96132	42.47	58.71	161416550	53116904	7.08346e+07	29.02	66.74	26.41	148448494	189836112	161416550	144747972	273486512	5.71606e+07	153874672	53116904	38428607	50223098	57895570	86912771	7.08346e+07	80408490	42364284	1
High	Master Protein	Q13596	Sorting nexin-1 OS=Homo sapiens OX=9606 GN=SNX1 PE=1 SV=3	0	69.89	24	11	102	10	522	59	5.15	254.97	11	1	0.711	1.059	0.846479	0.818135	88.93	37.75	200422023	214089002	270523661	27.02	58.13	17.4	200422023	197348922	131105024	269157440	267813272	220127496	517170804	214089002	129906200	206240669	270523661	250928572	343100468	324762516	226631498	1
High	Master Protein	Q9Y5B0	RNA polymerase II subunit A C-terminal domain phosphatase OS=Homo sapiens OX=9606 GN=CTDP1 PE=1 SV=3	0	69.758	15	9	75	9	961	104.3	5.27	189.41	9	0	0.195	0.391	0.636569	0.876389	41.69	55.14	40134100	7.95523e+06	18396228	66.82	107.69	20.47	40134100	38413444	34499364	45998577	123765820		41745052	9417067	6.10194e+06	6720314	22856496	19004048	18396228	13929641	14565301	1
High	Master Protein	Q6DN03	Putative histone H2B type 2-C OS=Homo sapiens OX=9606 GN=H2BC20P PE=5 SV=3	0	69.719	24	9	488	2	193	21.5	10.7	1117.53	9	0	0.629	1.691	0.888072	0.490918	90.61	42.51	551279016	114941394	193903280	26.48	62.26	30.35	551279016	466216864	582038674	494828782	858099092	3.02843e+08	289317980	70932136	106514582	114941394	121914256	124763904	193903280	232507136	231971376	1
High	Master Protein	Q96T51	RUN and FYVE domain-containing protein 1 OS=Homo sapiens OX=9606 GN=RUFY1 PE=1 SV=2	0	69.699	17	10	111	10	708	79.8	5.74	288.46	10	0	1.012	0.635	0.726061	0.991982	117.48	26.46	2.80399e+07	5.14659e+07	62496169	23.19	14.65	39.12	28502040	26422452	27585262	4.18212e+07		5.14659e+07	53605272	61937697	4.92187e+07	4.10685e+07	51616487	96941735	97367242	62496169	37392810	1
High	Master Protein	P12955	Xaa-Pro dipeptidase OS=Homo sapiens OX=9606 GN=PEPD PE=1 SV=3	0	69.577	16	7	92	7	493	54.5	6	230.3	7	0	0.361	0.619	0.987352	0.994002	87.53	47.04	1441593732	218480678	227401312	22.2	41.05	19.49	1441593732	1645029664	1380686764	1180017956	2083929692	218480678	405314568	219002616	149602757	197676787	196625721	234012842	227401312	275981204	161938230	1
High	Master Protein	A6NDG6	Glycerol-3-phosphate phosphatase OS=Homo sapiens OX=9606 GN=PGP PE=1 SV=1	0	69.399	48	10	103	10	321	34	6.14	163.48	10	0	0.554	0.673	0.948781	0.977667	90.57	80.12	176686451	7.98363e+07	1.33508e+08	22.12	59.22	28.27	176686451	1.92871e+08	1.43637e+08	1.53525e+08	2.45972e+08	1.036e+08	2.33265e+08	7.46126e+07	7.98363e+07	7.9192e+07	9.04746e+07	1.74629e+08	1.6151e+08	1.33508e+08	98387382	1
High	Master Protein	O76094	Signal recognition particle subunit SRP72 OS=Homo sapiens OX=9606 GN=SRP72 PE=1 SV=3	0	69.233	27	12	50	12	671	74.6	9.26	94.42	12	0	0.718	0.633	0.833401	0.991982	73.3	48.63	1.71485e+08	3.10286e+07	1.22769e+07	53.9	35	70.18	8.07667e+07	1.71485e+08	2.93363e+08	1.40647e+08	3.52166e+08	4.78898e+07	5.22306e+07	2.87236e+07	2.28373e+07	3.10286e+07	1.22308e+07	3.2942e+07	1.22769e+07	4.68505e+07	10881069	1
[truncated: 2,582 more rows]

## Sheet: Analysed-data
																												Abundance after removing the 1 peptides and non detected protiens in all																Normalized Data (TIC) (Data/total)
[truncated: 2,215 more rows]
[truncated: 39 more columns]
